# Supplementary material for: Identification of a novel, dominant dwarfing gene (Ddw4) and its effect on morphological traits of rye
Source: PLoS One. 2018 Jun 18;13(6):e0199335. doi: 10.1371/journal.pone.0199335 (PMC6005562; doi:10.1371/journal.pone.0199335)
Supplement: S1 Table — (XLSX) [file pone.0199335.s001.xlsx]

## Sheet: Map of 3R
S1 Table. Markers segregation in mapping population 541 x S44 on chromosome 3R
Locus	Classification	Position	U1	U2	U3	U4	U5	U6	U7	U9	U10	U11	U12	U13	U14	U15	U16	U17	U18	U20	U21	U22	U23	U24	U25	U26	U27	U28	U29	U30	U31	U32	U33	U34	U35	U36	U37	U38	U39	U40	U41	U42	U43	U44	U45	U46	U47	U48	U49
3356423_45:G>C	(a,h,b)	0	a	h	h	a	h	a	h	h	h	h	a	a	h	a	h	a	a	h	a	h	b	h	b	h	b	b	h	h	b	h	h	h	h	a	h	b	h	h	h	h	a	h	a	a	h	h	h
3748717	(a,c)	2.98	a	c	c	a	c	a	c	c	c	c	a	a	c	a	c	a	a	-	a	c	c	c	c	c	c	c	c	c	c	c	c	c	c	a	c	c	c	c	c	c	a	a	a	a	c	c	c
3353267	(a,c)	2.98	a	c	c	a	c	a	c	c	-	c	a	a	c	a	c	a	a	a	a	c	c	c	c	-	c	c	c	c	c	c	c	c	c	a	-	c	c	c	c	c	a	a	a	a	c	c	-
3740935	(a,c)	2.98	a	c	c	a	c	a	c	c	c	c	a	a	c	a	c	a	a	a	a	c	c	c	c	c	c	c	c	c	c	c	c	c	c	a	c	c	c	c	c	c	a	a	a	a	c	c	c
3354431	(a,c)	2.98	a	c	c	a	c	a	c	c	-	-	a	a	-	a	c	a	a	a	a	-	-	c	c	c	c	c	c	c	c	c	c	c	c	a	-	-	c	-	c	c	a	a	a	a	-	c	-
3576345	(a,c)	2.98	a	c	c	a	c	a	c	c	c	c	a	a	c	a	c	a	a	a	a	c	c	c	c	c	c	c	c	c	c	c	c	c	c	a	-	-	c	c	c	c	a	a	a	a	-	c	c
3737920	(a,c)	2.98	a	c	c	a	c	a	c	c	c	-	a	a	c	a	c	a	a	a	a	c	c	c	c	c	c	c	c	c	c	c	c	c	-	a	c	c	c	c	c	c	a	a	a	a	-	c	c
3350704	(a,c)	2.98	a	c	c	a	c	a	-	c	c	-	a	a	-	a	c	a	a	a	a	c	c	c	c	c	c	c	-	c	c	c	c	c	c	a	c	c	c	c	c	c	a	a	a	a	-	-	c
3603208	(a,c)	2.98	a	c	c	a	-	a	c	c	-	c	a	a	c	a	c	a	a	a	a	c	-	c	c	c	c	c	c	c	c	c	c	c	c	a	c	-	c	c	c	c	a	a	a	a	c	-	-
3896667	(a,c)	2.98	a	c	c	a	c	a	c	c	c	c	a	a	c	a	c	a	a	a	a	c	c	c	c	c	c	c	c	c	c	c	c	c	-	a	c	c	c	c	c	c	a	a	a	a	-	c	c
3349442	(a,c)	3.155	a	c	c	a	c	a	c	c	c	c	a	a	c	a	c	a	a	a	a	-	-	c	c	c	c	c	c	c	-	c	c	c	-	a	c	c	c	c	c	c	a	a	a	a	-	-	c
4094973	(a,c)	3.325	a	-	c	a	c	a	c	c	c	c	a	a	c	a	c	a	a	a	a	a	c	c	-	c	c	c	c	c	-	c	c	c	c	a	c	c	c	c	c	c	a	a	a	a	c	c	c
3350424	(a,c)	3.325	a	c	c	a	-	a	c	c	c	c	a	a	c	a	c	a	a	a	a	-	-	c	c	c	c	c	c	c	c	c	c	c	c	a	c	c	c	c	c	c	a	a	a	a	c	c	c
3884576	(a,c)	4.04	a	c	c	a	c	a	c	c	c	c	a	a	-	a	c	a	a	a	a	c	-	c	-	c	c	c	c	c	c	c	c	c	c	a	c	c	c	c	c	c	a	a	a	a	c	c	c
3349785	(a,c)	4.04	a	c	c	a	c	a	c	c	c	c	a	a	c	a	c	a	a	a	a	-	-	c	c	c	c	c	c	c	c	c	c	c	c	a	c	-	c	c	c	c	a	a	a	a	-	c	c
3350119	(a,c)	4.04	a	c	c	a	c	a	c	c	c	-	a	a	-	a	c	a	a	a	a	c	c	c	c	c	c	c	c	c	c	-	c	c	c	a	c	-	c	c	c	c	a	a	a	a	-	c	c
3886197	(a,c)	4.04	a	c	c	a	c	a	c	c	c	-	a	a	c	a	c	a	a	a	a	c	c	c	c	c	c	c	c	c	c	c	c	c	c	a	c	c	c	c	c	-	a	a	a	a	c	c	c
3738521	(b,d)	4.575	d	b	d	d	d	d	d	b	d	d	d	d	b	d	b	d	d	d	d	d	d	b	d	d	d	b	d	b	d	d	b	b	d	d	d	d	b	b	b	d	d	d	d	d	d	d	d
3741916	(a,c)	4.575	a	c	c	a	c	a	c	c	c	c	a	a	c	a	c	a	a	a	a	c	-	c	c	c	c	c	c	c	c	c	c	c	-	a	c	-	c	c	c	c	c	a	a	a	c	c	c
3737667	(a,c)	4.925	a	c	c	a	-	a	-	c	c	-	a	a	c	a	c	a	a	a	a	c	c	c	c	c	c	c	c	c	c	c	c	c	c	a	c	c	c	c	c	c	-	a	a	a	c	c	-
100201893	(a,c)	4.94	a	c	c	a	c	a	c	c	-	-	a	a	c	a	c	a	a	a	a	-	c	c	-	c	c	c	c	c	c	c	c	c	c	a	-	-	c	c	c	c	a	a	a	a	c	c	c
3357603	(b,d)	5.245	d	b	d	d	d	d	-	b	d	-	d	d	b	d	b	d	d	d	-	d	d	b	d	d	d	b	-	b	d	d	b	b	d	d	d	b	b	b	b	b	d	d	d	d	d	d	d
3733832	(b,d)	5.74	d	b	-	d	d	d	-	b	d	d	d	d	-	d	b	d	d	d	d	-	d	b	d	d	d	b	d	b	-	d	b	b	-	d	-	-	b	b	b	b	d	d	d	d	-	d	d
3749097	(b,d)	5.745	d	b	d	d	d	d	-	b	-	d	d	d	d	d	b	d	d	d	d	-	-	b	-	-	-	b	d	b	-	d	b	b	d	d	d	-	b	b	b	b	d	d	d	d	-	d	-
3735408	(b,d)	5.745	d	b	d	d	d	d	d	b	-	-	d	d	d	d	b	d	d	d	d	d	d	b	d	d	d	b	d	b	d	d	b	b	d	d	d	d	b	b	b	b	d	d	d	d	d	-	-
3344633	(b,d)	5.745	d	b	d	d	-	d	d	b	d	d	d	d	d	d	b	d	d	d	d	d	d	b	d	d	d	b	d	-	d	-	b	b	d	d	d	d	b	b	b	b	d	d	d	d	d	d	d
3343200	(b,d)	5.745	d	b	d	d	-	d	-	b	-	-	d	d	d	d	b	d	d	d	d	-	d	b	-	-	d	b	d	b	d	d	b	b	d	d	-	-	b	b	b	b	d	d	d	d	d	d	-
3598770	(a,c)	5.745	a	c	c	a	c	a	a	c	c	c	a	a	c	a	c	a	a	a	a	c	-	c	c	c	c	c	c	c	-	c	c	c	c	a	-	c	c	c	c	c	a	a	a	a	c	c	-
3732381	(a,c)	6.1	a	c	c	a	c	a	-	c	c	c	a	a	c	a	c	a	a	a	a	c	-	c	c	c	c	c	c	c	c	c	c	c	-	a	c	c	c	c	c	c	a	a	a	a	c	c	c
3737993	(a,c)	6.105	a	c	c	a	c	a	c	c	c	c	a	a	-	a	c	a	a	a	a	c	c	c	c	c	c	c	c	c	-	c	c	c	c	a	c	c	c	c	c	c	a	a	a	a	c	c	c
3343136	(a,c)	6.155	a	c	c	a	c	a	c	c	c	c	a	a	c	a	c	a	a	a	a	c	c	c	c	-	c	c	c	c	c	c	c	c	c	a	c	c	c	c	c	c	a	a	a	a	-	c	c
3731092	(a,c)	6.22	a	c	c	a	c	-	c	c	c	c	a	-	c	-	c	-	a	-	a	c	c	c	c	c	c	c	c	c	c	c	c	c	c	-	c	c	c	c	c	c	a	a	a	a	c	c	c
100154690	(a,c)	6.29	a	c	c	a	c	a	c	c	c	c	-	a	c	a	c	a	-	a	a	c	c	c	c	c	c	c	c	c	c	c	c	c	c	a	c	c	c	c	c	c	a	a	a	a	c	c	c
100007688	(a,c)	6.34	a	c	c	a	c	a	c	c	c	-	a	a	-	a	c	a	a	a	a	c	c	c	c	c	c	c	c	c	c	c	c	c	c	a	c	c	c	c	c	c	a	a	a	a	c	c	c
3356102	(a,c)	6.34	a	c	-	a	-	a	c	c	-	c	a	a	c	a	c	a	a	a	a	-	c	c	c	-	-	c	c	c	-	c	c	c	-	a	c	c	c	c	c	c	a	a	a	a	-	c	c
3587023	(a,c)	6.34	a	c	c	a	c	a	c	c	c	c	a	a	c	a	c	a	a	a	a	c	c	c	c	c	c	c	c	c	c	c	c	c	c	a	c	c	c	c	c	c	a	a	a	a	-	c	c
3590868	(a,c)	6.34	a	c	c	a	c	a	c	c	-	c	a	a	c	a	c	a	a	a	a	-	c	c	c	c	c	c	c	c	c	c	c	c	c	a	c	c	c	c	c	c	a	a	a	a	c	c	c
4105438	(a,c)	6.62	a	c	c	a	c	a	-	c	a	c	a	a	c	a	c	a	a	a	a	-	c	c	-	c	c	c	c	c	c	c	c	c	c	a	c	c	c	c	c	c	a	a	a	a	-	c	-
100017596	(a,c)	6.755	a	c	c	a	c	a	c	c	-	-	a	a	-	a	c	a	a	a	a	c	c	c	c	c	c	c	c	c	-	c	c	c	c	a	-	c	c	c	c	c	a	a	a	a	c	-	a
3588239	(a,c)	6.945	a	c	-	a	c	a	c	c	-	-	a	a	c	a	c	a	a	a	a	c	c	c	c	c	c	c	-	c	c	c	c	c	c	a	c	c	c	c	c	c	-	a	a	a	-	c	-
3734839	(a,c)	7.175	a	c	c	a	c	a	c	c	c	a	a	a	c	a	c	a	a	a	a	c	c	c	c	-	c	c	-	c	-	c	c	c	-	a	-	c	c	c	c	c	a	a	a	a	c	c	c
3730083	(a,c)	7.28	a	c	c	a	c	a	-	c	c	-	a	a	c	a	c	a	a	a	a	c	c	c	c	c	c	c	c	c	c	-	c	c	-	a	c	c	c	c	c	c	a	a	a	a	-	c	c
3902861	(a,c)	7.305	a	c	c	a	-	a	c	c	c	c	a	a	c	a	c	a	a	a	a	c	c	c	c	c	-	c	c	c	c	c	c	c	-	a	c	-	c	c	c	c	a	a	a	a	c	c	-
3740759	(a,c)	7.305	a	c	c	a	-	a	c	c	c	c	a	a	c	-	c	a	a	a	a	c	c	c	-	c	c	c	c	c	c	c	c	c	-	a	c	c	c	c	c	c	a	a	a	a	-	c	c
100171858	(a,c)	7.34	a	c	c	a	c	a	c	c	c	c	a	a	c	a	c	a	a	a	a	c	c	c	c	c	c	c	c	c	c	c	c	c	c	a	c	c	c	c	c	c	a	a	a	a	-	c	c
100003269	(a,c)	7.39	a	c	c	a	c	a	c	c	-	-	a	a	c	a	c	a	a	a	a	-	-	c	c	c	c	c	c	c	-	-	c	c	c	a	c	-	c	c	c	c	a	a	a	a	-	-	-
3730459	(a,c)	7.45	a	c	c	a	c	a	c	c	c	-	a	a	c	a	c	a	a	a	a	c	-	c	-	c	c	c	c	c	c	c	c	c	-	a	c	-	c	c	c	c	a	a	a	a	c	-	-
3591456	(a,c)	7.54	a	c	c	a	c	a	c	c	c	-	a	a	c	a	c	a	a	a	a	c	-	c	c	c	c	c	c	c	c	c	c	c	c	a	-	c	c	c	c	c	a	a	a	a	c	c	c
3890505	(a,c)	7.595	a	c	c	a	c	a	c	c	c	c	a	a	c	a	c	a	a	a	a	-	-	c	c	c	c	c	c	c	c	c	c	c	c	a	c	-	c	c	c	c	a	a	a	a	-	-	c
3358510	(a,c)	7.595	a	c	c	a	c	a	c	c	c	c	a	a	c	a	c	a	a	a	a	c	c	c	c	c	-	c	c	c	c	-	c	c	c	a	-	-	c	c	c	c	a	a	a	a	-	-	c
100184577	(a,c)	7.595	a	c	c	a	-	a	c	c	c	c	a	a	-	a	c	a	a	a	a	c	-	c	c	c	c	c	c	c	c	c	c	c	-	a	c	-	c	c	c	c	a	a	a	a	c	c	c
3587980	(a,c)	7.595	a	c	c	a	c	-	c	c	c	c	a	a	c	-	c	a	a	a	a	c	c	c	c	c	c	c	c	c	c	c	c	c	c	a	c	c	c	c	c	c	-	a	a	a	c	c	c
3909914	(a,c)	7.595	a	c	-	a	c	a	c	c	c	c	a	a	-	a	c	a	a	a	a	-	c	c	c	c	-	c	-	c	c	c	c	c	c	a	c	c	c	c	c	c	a	a	a	a	c	c	c
3595025	(a,c)	7.595	a	c	c	a	-	a	c	c	c	c	a	a	-	a	c	a	a	a	a	c	c	c	c	c	c	c	c	c	c	c	c	c	-	a	c	-	c	c	c	c	a	a	a	a	-	c	c
3346919	(a,c)	7.74	a	c	c	a	c	a	c	c	-	c	a	a	-	a	c	a	a	a	a	c	c	c	c	-	c	c	c	c	c	c	c	c	c	a	c	-	c	c	c	c	a	a	a	a	c	c	c
100021087	(a,c)	7.885	a	c	c	a	c	-	c	c	a	c	a	a	c	a	c	a	a	a	a	-	c	c	c	c	-	c	c	c	-	c	c	c	-	a	-	c	c	c	c	c	a	a	a	a	c	c	c
100012510	(a,c)	7.885	a	c	c	a	c	a	c	c	-	c	a	a	c	a	c	a	a	a	a	c	c	c	c	c	c	c	c	c	c	c	c	c	-	a	c	c	c	c	c	c	a	a	a	a	c	c	c
3354393	(a,c)	7.885	a	c	-	a	c	a	c	c	a	c	a	a	c	a	c	a	a	a	a	c	c	c	-	c	c	c	-	c	c	c	c	c	c	a	-	c	c	c	c	c	a	a	a	a	c	c	c
3347715	(a,c)	7.885	a	c	c	a	-	a	c	c	a	-	a	a	c	a	c	a	a	a	a	c	c	c	c	c	-	c	c	c	c	c	c	c	-	a	c	c	c	c	c	c	a	a	a	a	-	-	c
3749987	(b,d)	7.885	d	b	-	d	d	d	d	-	d	b	d	d	b	d	b	d	d	d	d	d	d	b	d	d	d	b	-	b	d	d	b	b	-	-	-	-	b	b	b	b	d	d	d	d	d	d	d
100020357	(a,c)	8.5	a	c	c	a	c	a	c	c	c	c	a	a	c	a	c	a	a	a	a	c	c	c	c	-	-	c	c	c	c	c	c	c	c	a	-	c	c	c	c	c	a	a	a	a	c	c	-
3349285	(b,d)	9.1	d	b	d	d	d	d	d	b	d	-	d	-	b	d	b	d	d	d	d	-	b	b	d	-	-	b	-	b	d	d	b	b	-	d	-	d	b	b	b	b	d	d	d	-	-	-	d
3585130	(a,c)	9.705	a	c	c	a	c	c	c	c	a	c	a	a	c	a	c	a	a	a	a	c	c	c	c	c	-	c	c	c	c	c	c	c	c	a	c	c	c	c	c	c	a	a	a	a	c	c	c
3345874	(a,c)	9.705	a	c	-	a	-	c	c	c	a	c	a	a	c	a	c	a	a	a	a	c	c	c	c	c	c	c	c	c	-	c	c	c	-	a	c	c	c	c	c	-	a	a	a	a	-	-	c
3351818	(b,d)	10.725	d	b	d	d	-	d	d	b	d	d	d	-	d	d	b	d	d	d	d	-	-	b	d	d	d	b	-	b	d	d	b	b	-	d	-	-	b	b	b	b	d	-	d	-	-	-	d
3352795	(b,d)	10.725	d	b	d	d	d	d	d	b	-	-	d	d	d	d	b	d	d	d	d	-	d	b	d	d	d	b	-	b	d	d	b	b	-	d	d	d	b	b	b	b	d	d	d	d	-	d	d
3355919	(b,d)	10.725	d	b	d	d	d	d	d	b	d	d	d	d	-	d	b	d	d	d	d	-	-	b	d	d	d	b	d	b	d	d	b	b	-	d	d	-	b	b	b	b	d	d	d	d	d	d	d
3344555	(b,d)	10.725	d	b	d	d	d	d	d	b	d	d	d	d	d	d	b	d	d	d	d	d	d	b	d	d	d	b	d	b	d	d	b	b	d	d	d	d	b	b	b	b	d	d	d	d	d	d	d
3730216	(a,c)	10.725	a	c	c	a	c	a	c	c	c	c	a	a	c	a	c	a	a	a	a	c	c	c	c	c	c	c	c	c	c	c	c	c	c	a	c	c	c	c	c	c	c	a	a	a	c	c	c
3886261	(a,c)	10.725	a	c	c	a	c	a	c	c	c	c	a	a	-	a	c	a	a	a	a	c	-	c	c	c	c	c	c	c	c	c	c	c	c	a	c	c	c	c	c	c	-	a	a	a	c	c	c
3738571	(a,c)	10.885	a	c	c	a	c	a	c	c	c	c	a	a	c	a	c	a	a	a	a	c	c	c	c	c	c	c	c	c	c	c	c	c	-	a	c	c	c	c	c	c	a	a	a	a	c	c	-
3348870	(b,d)	11.46	d	b	-	d	d	d	-	b	d	d	d	d	b	-	b	d	d	d	d	-	d	b	d	-	d	b	d	b	d	d	b	b	d	d	-	-	b	b	b	b	d	d	d	d	-	d	d
3902867	(b,d)	11.46	d	b	d	d	d	d	-	b	d	d	d	d	b	d	b	d	d	d	d	d	d	b	d	-	d	b	d	b	d	d	b	b	-	d	d	d	b	b	b	b	d	d	d	d	d	d	d
3361665	(b,d)	11.9	d	b	-	d	d	d	d	b	d	d	d	d	b	-	b	d	d	d	d	d	-	b	-	-	d	b	-	b	-	-	b	b	d	d	-	-	b	b	b	b	d	d	d	d	-	-	d
3586601	(a,c)	12.63	a	c	-	a	c	c	c	c	a	c	a	a	-	a	c	a	a	a	a	-	-	-	c	a	c	c	c	c	c	-	c	c	c	a	c	c	c	c	c	c	a	c	a	c	c	c	c
3361572	(b,d)	12.78	d	b	d	d	-	d	d	b	d	d	d	d	-	d	b	d	d	d	d	d	d	b	d	d	-	b	d	b	d	-	b	b	d	d	-	d	b	b	b	b	-	d	d	d	-	d	d
3349845	(b,d)	13.625	d	b	d	d	d	d	d	b	d	d	d	d	-	d	b	d	d	d	d	-	d	b	d	-	d	b	d	b	d	d	b	b	d	d	d	-	b	b	b	b	d	d	d	d	-	-	-
100006206	(b,d)	13.625	d	b	d	d	d	d	-	b	-	d	d	d	-	d	b	d	d	d	d	d	d	b	d	d	d	b	-	b	d	-	b	b	-	d	-	d	b	b	b	b	d	d	d	d	b	b	d
3748649	(b,d)	14.3	d	b	d	d	-	d	d	b	d	d	d	d	d	d	b	d	d	d	d	d	-	b	d	d	-	b	d	b	d	d	b	b	d	d	-	-	b	b	b	b	d	d	d	d	-	-	d
3348163	(b,d)	14.3	d	b	-	d	d	d	d	b	-	-	d	d	-	d	b	d	d	d	d	d	-	b	d	d	d	b	-	b	d	-	b	b	d	d	d	-	b	b	b	b	d	d	d	d	-	d	d
3898197	(a,c)	14.39	a	c	c	a	c	a	c	c	c	c	a	a	c	a	c	a	a	a	a	c	c	c	c	c	c	c	c	c	c	c	c	c	c	a	c	-	c	c	c	c	a	a	a	a	-	c	-
3358748	(a,c)	14.39	a	c	c	a	c	a	c	c	c	c	a	a	c	a	c	a	a	a	a	-	c	c	c	c	c	c	c	c	c	c	c	c	c	a	c	c	c	c	c	c	a	a	a	a	c	c	c
3903257	(a,c)	14.39	a	c	c	a	c	a	c	c	-	-	a	a	c	a	c	a	a	a	a	-	c	c	c	c	c	c	c	c	c	c	c	c	-	a	c	c	c	c	c	c	a	a	a	a	c	-	c
3350872	(a,c)	14.81	a	c	c	a	c	a	c	c	c	-	a	a	c	a	c	a	a	a	a	-	-	c	c	c	c	c	c	c	c	c	c	c	c	a	-	c	c	c	c	c	-	a	a	a	-	-	c
3901716	(a,c)	14.81	a	c	c	a	c	a	c	c	c	c	a	a	c	a	c	a	a	a	a	-	c	c	c	c	c	c	c	c	c	c	c	c	c	a	-	-	c	c	-	c	c	a	a	a	c	c	c
3747809	(a,c)	14.81	a	c	c	a	c	a	c	c	c	c	a	a	-	a	c	a	a	a	a	c	c	c	c	c	c	c	c	c	c	c	c	c	c	a	-	-	c	c	c	c	c	a	a	a	-	c	c
3343562	(b,d)	14.81	d	b	d	d	d	d	d	b	d	d	d	d	d	d	b	d	d	d	d	d	d	b	d	d	d	b	d	b	b	d	b	b	d	d	d	d	b	b	b	b	d	d	d	d	d	d	d
3361779	(b,d)	14.81	d	b	d	d	d	d	d	b	d	d	d	d	d	d	b	d	d	d	d	d	d	b	d	-	d	b	d	b	-	d	b	b	d	d	d	d	b	b	b	b	d	d	d	-	d	d	d
3360176	(b,d)	15.12	d	-	d	d	d	d	d	b	d	d	d	d	d	d	b	d	d	d	d	d	d	b	d	d	-	b	d	b	d	d	b	-	d	d	-	d	b	b	b	b	d	d	d	d	d	d	d
3347664	(b,d)	15.12	d	b	d	d	d	d	d	b	-	d	d	d	-	d	b	d	d	d	d	d	-	b	d	-	-	b	d	b	-	d	b	b	d	d	d	d	b	b	b	b	d	d	d	d	-	d	-
3343070	(b,d)	15.29	d	b	d	d	d	d	d	b	d	-	d	d	b	d	b	d	d	d	d	-	-	b	-	d	d	b	d	b	-	-	b	b	d	d	d	d	b	b	b	b	d	d	d	d	d	-	d
100142865	(a,c)	16.1	a	c	c	a	c	a	c	c	c	c	a	-	c	a	c	a	a	a	a	c	c	c	c	c	c	c	c	c	c	c	c	c	c	a	c	c	c	c	c	c	a	a	a	a	c	c	c
100029566	(a,c)	16.38	a	c	c	a	c	a	c	c	c	c	a	a	c	a	c	a	a	a	a	c	c	c	c	c	c	c	c	c	c	c	c	c	c	a	c	c	c	c	c	c	a	a	a	a	c	c	-
3593448	(a,c)	16.385	a	c	c	a	c	a	c	c	-	c	a	a	c	a	c	a	a	a	a	c	c	c	c	c	c	c	c	c	c	c	c	c	c	a	c	c	c	c	c	c	a	a	a	a	c	c	c
3581770	(a,c)	16.385	a	c	c	a	c	a	c	c	c	c	a	a	c	a	c	a	a	a	a	c	c	c	c	c	c	c	c	c	-	c	c	c	c	a	c	c	c	c	c	c	a	a	a	a	c	c	c
3900615	(a,c)	16.515	a	c	c	a	c	a	c	c	-	-	a	a	c	a	c	a	a	a	a	c	-	c	c	c	c	c	c	c	c	c	c	c	c	a	c	c	c	c	c	c	a	a	a	a	-	-	c
3357486	(a,c)	16.96	a	c	c	a	c	a	c	c	a	-	a	a	c	a	c	a	a	a	a	-	c	c	c	c	c	c	-	c	c	c	c	c	c	a	c	-	c	c	c	c	a	a	a	a	c	c	-
3905151	(a,c)	16.96	a	c	c	a	c	-	c	c	a	c	a	a	c	a	c	a	a	a	a	c	c	c	c	c	c	c	c	c	c	c	c	c	c	a	c	c	c	c	c	c	a	a	a	a	c	c	c
3581595_10:T>C	(a,h,b)	19.845	h	h	h	a	h	b	h	b	a	h	a	a	h	a	b	a	a	h	a	b	h	h	h	b	b	h	b	h	h	h	h	b	b	a	b	b	h	b	h	h	a	a	a	a	h	h	h
3602973	(a,c)	22.215	a	c	c	a	c	c	c	c	-	c	a	a	c	a	c	a	a	a	a	c	-	c	-	c	c	c	c	c	c	c	c	c	c	a	c	c	c	c	c	c	a	a	a	a	c	c	c
3583359	(a,c)	22.215	a	c	c	a	c	c	c	c	a	c	a	a	c	-	c	a	a	a	a	c	c	c	c	c	c	c	c	c	c	c	c	c	c	a	c	c	c	c	c	c	a	-	a	a	c	c	c
3352715	(a,c)	22.215	a	c	c	a	-	c	c	c	a	c	a	a	c	a	c	a	a	a	a	c	-	c	c	c	c	c	c	c	-	c	c	c	c	a	c	-	c	c	c	c	a	a	a	a	c	c	c
3598263	(a,c)	22.215	a	c	c	a	c	c	c	c	a	c	a	a	c	a	c	a	a	a	a	c	c	c	c	c	c	c	c	c	c	c	c	c	-	a	c	-	c	c	c	c	a	a	a	a	c	c	c
3349925	(b,d)	24.22	d	b	d	d	-	d	d	b	d	d	d	d	b	d	b	d	d	d	d	d	-	b	d	d	d	b	d	b	-	d	b	b	d	d	-	d	b	b	b	b	d	d	d	d	-	d	d
3351830	(b,d)	24.22	d	b	d	d	d	d	d	b	-	-	d	d	b	d	b	d	d	d	d	d	-	b	-	d	d	b	-	b	d	-	b	b	-	d	d	d	b	b	b	b	d	d	d	d	d	d	d
3342758	(b,d)	24.22	d	b	d	d	d	d	d	b	d	-	d	d	b	d	b	d	d	d	d	d	-	b	d	-	d	b	-	b	d	d	b	b	d	d	d	d	b	b	b	b	d	d	d	d	-	d	d
3360617	(b,d)	24.22	d	b	d	d	d	d	d	b	d	d	d	d	b	d	b	d	d	d	d	d	-	b	d	d	d	b	-	b	-	d	b	b	-	d	d	-	b	b	b	b	d	d	d	d	-	-	d
3357323	(b,d)	24.22	d	b	d	d	d	d	d	b	-	d	d	d	-	d	b	d	d	d	d	-	d	b	d	d	d	b	d	b	-	d	b	b	d	d	d	-	b	b	b	b	d	d	d	d	-	-	-
100146564	(b,d)	24.22	d	b	d	d	d	d	d	b	d	-	d	d	b	d	b	d	d	d	d	d	d	b	d	d	d	b	d	b	d	-	b	b	d	d	d	-	b	b	b	b	d	d	d	d	d	-	d
3360881	(b,d)	24.22	d	b	d	d	d	d	d	b	d	d	d	d	b	d	b	d	d	d	d	d	d	b	d	d	d	b	d	b	d	d	b	b	d	d	d	d	b	b	b	b	d	d	d	d	d	d	d
3747484	(b,d)	24.29	d	b	d	d	d	d	d	b	d	-	d	d	-	d	b	d	d	d	d	d	-	b	-	-	d	b	d	b	d	-	b	b	d	d	d	d	b	b	b	b	d	d	d	-	d	d	d
3736063	(b,d)	24.37	d	b	-	d	d	d	d	b	d	-	d	d	d	d	b	d	d	d	d	-	d	b	-	-	d	b	d	b	d	d	b	b	-	d	d	d	b	b	b	b	d	d	d	d	-	d	d
3354287	(b,d)	24.37	d	b	-	d	d	d	d	b	-	-	d	d	d	d	b	d	d	d	d	d	d	b	d	-	d	b	d	b	-	d	b	b	-	d	d	-	b	b	b	b	d	d	d	-	-	-	d
100000226	(b,d)	24.465	d	b	d	d	d	d	d	b	-	d	d	d	d	d	b	d	d	d	d	d	d	b	d	d	d	b	d	b	d	d	b	b	d	d	d	-	b	b	b	b	d	d	d	d	-	d	d
3738265	(b,d)	24.52	d	b	d	d	-	d	-	b	d	d	d	d	-	d	b	d	d	d	d	d	d	b	d	d	-	b	d	b	d	d	b	b	-	d	d	d	b	b	b	b	d	d	d	d	-	d	d
3350678	(b,d)	24.52	d	b	d	d	d	d	d	b	d	d	d	d	d	d	b	d	d	d	d	-	-	b	-	-	d	b	d	b	d	-	b	b	-	d	-	-	b	b	b	b	d	d	d	d	d	d	d
3345821	(b,d)	24.52	d	b	d	d	-	d	d	b	d	d	d	d	-	d	b	d	d	d	d	d	-	b	d	d	d	b	d	b	d	-	b	b	-	d	d	-	b	b	b	b	d	d	d	d	d	-	d
3585916	(b,d)	24.52	d	b	-	d	d	d	d	b	d	d	d	d	-	d	b	d	d	d	d	-	d	b	-	d	-	b	-	b	d	-	b	b	-	d	d	d	b	b	b	b	d	d	d	d	d	-	d
3350025	(b,d)	24.52	d	b	d	d	d	d	d	b	d	-	d	d	-	d	b	d	d	d	d	-	d	b	-	d	d	b	d	b	d	-	b	b	d	d	d	-	b	b	b	b	d	d	d	d	-	d	d
100192479	(a,c)	24.52	a	c	c	a	c	c	c	c	a	c	a	a	c	a	c	a	a	a	a	-	c	c	c	a	c	c	c	c	c	c	c	c	c	a	-	c	c	c	c	c	a	a	a	a	c	-	c
3343508	(a,c)	24.52	a	c	c	a	c	c	c	c	a	-	a	a	c	a	c	a	a	a	a	c	c	c	c	a	c	c	c	c	c	c	c	c	c	a	c	c	c	c	c	-	a	a	a	a	c	c	c
3361742	(b,d)	25.705	d	b	d	d	d	-	d	b	d	-	d	d	b	d	b	d	d	d	d	d	-	b	d	-	d	b	d	b	d	d	b	b	d	d	d	d	b	b	b	-	d	d	d	d	-	d	d
3591165	(a,c)	25.765	a	c	c	c	c	-	c	c	a	-	a	a	-	a	c	a	a	a	a	c	-	-	c	a	c	c	c	c	-	c	c	c	c	a	-	c	c	c	c	c	a	c	a	-	c	-	c
3577019	(a,c)	25.765	a	c	c	c	c	c	c	c	a	-	a	a	c	a	c	a	a	a	a	c	c	c	c	a	c	c	c	c	c	c	c	c	c	a	c	-	c	c	c	-	a	c	a	c	c	c	c
3580942	(b,d)	26.53	d	b	d	d	d	d	d	b	d	d	d	d	d	d	b	d	d	d	d	d	d	-	d	-	d	b	d	b	d	d	b	b	-	d	-	d	b	b	b	b	d	d	d	d	-	d	d
3746407	(b,d)	26.53	d	b	d	d	d	d	d	b	d	-	d	d	d	d	b	d	d	d	d	d	d	b	-	d	d	b	-	b	d	-	b	b	-	d	d	d	b	b	b	b	d	d	d	d	d	-	d
3748965	(b,d)	26.53	d	b	-	d	d	d	d	b	d	d	d	d	d	d	b	d	d	d	d	-	-	b	d	-	d	b	d	b	d	d	b	b	d	d	d	d	b	b	b	b	d	d	d	d	d	d	d
3602138	(b,d)	26.53	d	b	-	d	d	d	d	b	d	d	d	d	d	d	b	d	d	d	d	d	-	b	-	d	-	b	-	b	d	d	b	b	-	d	d	d	b	b	b	b	d	d	d	d	d	d	-
3348911	(b,d)	26.595	d	b	d	d	d	d	d	b	d	-	d	d	d	d	b	d	d	d	d	d	d	b	d	d	d	b	d	b	d	d	b	b	d	d	d	d	b	b	b	b	d	d	d	d	d	d	-
100179591	(b,d)	26.945	d	b	d	d	d	d	d	b	d	d	d	d	-	d	b	d	d	d	d	d	d	b	d	d	d	b	d	b	d	d	b	b	d	d	d	-	b	b	b	b	d	d	d	d	-	d	-
3599915	(b,d)	26.945	d	b	d	d	d	d	-	b	-	d	d	d	d	d	b	d	d	d	d	d	d	b	-	-	d	b	-	b	-	-	b	b	d	d	d	d	b	b	b	b	d	d	d	d	-	d	-
3361095	(a,c)	28.135	a	c	c	a	c	a	c	c	c	c	a	a	c	a	c	a	a	a	a	c	c	c	c	c	c	c	c	c	c	c	-	c	c	a	c	c	c	c	c	c	a	a	a	a	c	c	c
3348668	(a,c)	28.14	a	c	c	a	c	a	c	c	c	c	a	a	-	a	c	a	a	a	a	-	-	c	c	c	c	c	c	c	c	c	c	c	-	a	-	-	c	c	c	c	a	a	a	a	-	-	c
3352546	(a,c)	28.27	a	c	-	a	c	a	c	c	c	-	a	a	c	a	c	a	a	a	a	c	-	c	c	c	c	c	c	c	c	c	c	c	-	a	c	c	c	c	c	c	a	a	a	a	-	c	c
3354335	(b,d)	28.53	d	b	-	d	d	d	d	b	d	d	d	d	d	d	b	d	d	d	d	d	d	b	d	d	d	b	d	b	d	d	b	b	d	d	d	-	b	b	b	b	d	d	d	d	d	b	-
3356809	(a,c)	30.14	a	c	-	a	c	c	-	c	a	-	a	a	c	a	c	a	a	a	a	c	c	-	c	a	c	c	c	c	c	c	c	c	-	a	-	-	c	c	c	c	a	c	a	c	c	c	c
100177668	(a,c)	30.14	a	c	c	a	c	c	c	c	a	-	a	a	c	a	c	a	a	a	a	c	-	c	c	a	c	c	c	c	c	c	-	c	c	a	c	c	c	c	c	c	a	c	a	c	c	c	c
3355139	(b,d)	30.215	d	b	d	d	d	d	d	b	-	d	d	d	d	d	b	d	d	d	d	-	d	b	-	d	d	b	d	b	d	d	b	b	d	d	d	d	b	b	b	b	d	d	d	d	-	d	d
3354492	(b,d)	30.215	d	b	d	d	d	d	d	b	-	d	d	d	-	d	b	d	d	d	d	d	d	b	-	-	d	b	-	b	-	d	b	b	d	d	d	-	b	b	b	b	d	d	d	d	-	d	-
100023300	(a,c)	32.295	a	-	-	a	c	c	c	c	c	-	a	a	-	a	c	a	a	a	a	a	c	c	-	-	c	c	-	c	c	c	c	c	c	a	c	c	c	c	c	c	c	a	a	a	c	c	c
100015332	(a,c)	32.745	a	c	c	a	c	c	c	c	c	c	a	a	c	a	c	a	a	a	a	-	c	c	c	c	c	c	c	c	c	-	c	c	-	a	c	-	c	c	c	c	c	a	a	a	c	c	-
100017017	(a,c)	32.745	a	c	c	a	c	c	c	c	c	-	a	a	c	a	c	a	a	a	a	c	c	c	c	c	c	c	c	c	c	c	c	c	c	a	-	-	c	c	c	c	c	a	a	a	c	c	c
3344523	(b,d)	32.75	d	b	d	d	-	-	-	b	d	d	d	d	b	d	b	d	d	d	d	d	d	b	-	-	d	b	d	b	-	d	b	b	d	d	-	d	b	b	b	d	d	d	d	d	-	-	d
3741788	(b,d)	32.75	d	b	d	d	d	-	d	b	d	d	d	d	b	d	b	d	d	d	d	d	d	b	-	d	d	b	d	b	d	d	b	b	-	d	d	d	b	b	b	d	-	d	d	-	d	d	-
3578611	(a,c)	34.96	a	c	c	a	c	c	c	c	-	c	a	a	c	a	c	a	a	a	a	c	c	c	c	a	c	c	c	c	c	c	c	c	c	a	c	c	c	c	c	c	a	c	a	c	c	c	c
3893475	(a,c)	34.96	a	c	c	a	-	c	c	c	a	c	a	a	c	a	c	a	a	a	a	c	c	c	c	a	c	c	c	c	c	c	c	c	c	a	-	c	c	c	c	-	a	c	a	c	-	c	c
3345526	(a,c)	34.96	a	c	c	a	c	c	c	-	a	c	a	a	c	a	c	a	a	a	a	c	-	-	c	a	-	c	c	c	-	c	-	c	-	a	c	c	c	c	c	-	a	c	a	c	c	-	c
3577097	(b,d)	34.96	d	b	d	d	d	d	d	b	d	d	d	d	d	d	b	d	d	d	d	d	d	b	d	d	d	b	d	b	d	d	b	b	d	d	d	d	b	b	b	b	d	d	d	d	-	d	d
3349219	(b,d)	34.96	d	b	d	d	d	d	d	b	d	-	d	d	d	d	b	d	d	d	d	d	-	b	d	-	d	b	-	b	-	-	b	b	-	d	d	d	b	b	b	b	-	d	d	-	-	-	d
3360401	(b,d)	35.275	d	b	-	d	d	d	d	b	-	d	d	d	d	d	b	d	d	d	d	-	-	b	-	-	-	b	-	b	d	-	b	b	d	d	d	d	b	b	b	b	d	d	d	d	d	d	d
3342971	(b,d)	35.59	d	b	d	d	d	d	d	b	d	d	d	d	d	d	b	d	d	d	d	d	-	b	d	d	d	b	d	b	d	d	b	b	d	d	-	d	b	b	b	b	d	d	d	d	-	-	-
3739486	(b,d)	35.59	d	b	-	d	d	d	d	b	d	-	d	d	d	d	b	d	d	d	d	d	d	b	d	-	-	b	d	b	-	d	b	b	d	d	d	-	b	b	b	b	d	d	d	d	d	d	b
3355211	(b,d)	35.69	d	b	d	d	d	-	-	b	d	d	d	d	d	d	b	d	d	d	d	d	d	b	d	d	d	b	d	b	-	d	b	b	d	d	d	d	b	b	b	b	d	d	d	d	d	d	-
3739978	(b,d)	35.79	d	b	d	d	-	d	d	b	-	d	d	d	-	d	b	d	d	d	d	d	d	b	-	d	d	b	d	b	-	-	b	b	-	d	d	d	b	b	b	b	d	d	d	d	d	-	d
3345636	(b,d)	35.79	d	b	d	d	d	d	d	b	d	-	d	d	d	d	b	d	d	d	d	-	-	b	d	d	d	b	d	b	d	d	b	b	d	d	-	d	b	b	b	b	d	d	d	d	d	d	d
3738141	(b,d)	35.79	d	b	d	d	d	d	d	b	d	-	d	d	d	d	b	d	d	d	d	d	d	b	d	-	d	b	d	b	d	d	b	b	d	d	d	-	b	b	b	b	d	d	d	d	d	d	-
100187092	(b,d)	35.795	d	b	d	d	d	d	d	b	d	d	d	d	-	d	b	d	d	d	d	d	d	b	d	d	d	b	d	b	d	-	b	b	-	d	d	d	b	b	b	b	d	d	d	d	d	d	d
3347355	(b,d)	36.21	d	b	d	d	d	d	d	b	d	-	d	d	b	d	b	d	d	d	d	d	-	b	-	d	-	b	-	b	-	d	b	b	d	d	-	d	b	b	b	b	d	d	d	d	-	-	-
3351974	(b,d)	36.21	d	b	d	d	-	-	d	b	d	-	d	d	b	d	b	d	d	d	d	d	d	b	-	d	-	b	d	b	-	d	b	b	-	d	-	d	b	b	b	b	d	d	d	-	-	d	d
3354635	(b,d)	36.21	d	b	-	d	d	d	d	b	d	d	d	d	b	d	b	d	d	d	d	-	d	b	-	-	-	b	d	b	d	d	b	b	d	d	d	-	b	b	b	b	d	d	d	d	-	d	d
3740026	(a,c)	36.21	a	c	-	a	c	c	c	c	a	c	a	a	c	a	c	a	a	a	a	c	c	c	-	c	c	c	c	c	-	c	c	c	c	a	-	-	c	c	c	c	a	a	a	a	c	c	c
3597746	(a,c)	36.305	a	c	c	a	-	c	-	c	a	-	a	a	c	a	c	a	a	a	a	-	-	c	-	-	c	c	c	c	-	c	c	c	-	a	-	c	c	c	c	c	a	a	a	a	c	-	c
3735859	(a,c)	36.34	a	c	c	a	c	c	c	c	a	c	a	a	c	a	c	a	a	a	a	c	c	c	c	c	c	c	c	c	-	c	c	c	c	a	-	c	c	c	c	c	a	a	a	a	c	c	c
3356279	(a,c)	36.34	a	c	c	a	c	c	c	c	a	-	a	a	c	a	c	a	a	a	a	c	-	c	c	c	c	c	c	c	c	c	c	c	c	a	c	c	c	c	c	c	a	a	a	a	c	c	c
3746953	(b,d)	36.61	d	b	-	d	-	d	d	b	d	d	d	d	d	d	b	d	d	d	d	-	-	b	d	d	-	b	d	b	d	-	b	b	-	d	d	-	b	b	b	b	d	d	d	-	d	-	-
100052986	(b,d)	36.62	d	b	d	d	d	d	-	b	d	d	d	d	d	d	b	d	d	d	d	d	-	b	d	d	-	b	d	b	d	-	b	b	d	d	-	d	b	b	b	b	d	d	d	d	d	d	-
100006812	(b,d)	37.01	d	b	d	d	d	d	d	b	d	d	d	d	d	d	b	d	d	d	d	d	-	b	d	d	d	b	d	-	d	d	b	b	d	d	d	d	b	b	b	b	d	d	d	d	d	d	d
3900698	(a,c)	37.315	-	c	c	a	c	a	c	c	c	c	a	a	c	c	c	a	a	a	a	c	c	c	c	c	c	c	c	c	c	c	c	c	c	a	c	c	c	c	c	c	a	a	c	a	c	c	c
100171341	(b,d)	37.86	d	b	d	d	d	d	d	b	d	d	d	d	b	d	b	d	d	d	d	-	d	b	d	d	d	b	d	b	d	d	b	b	d	d	-	d	-	b	b	b	d	d	d	d	d	d	d
3747243	(b,d)	37.86	d	b	d	d	d	d	d	b	d	d	d	d	b	d	b	d	-	d	d	d	d	b	d	d	d	b	d	b	d	d	b	b	-	d	d	-	b	b	b	b	d	d	d	d	-	d	d
3750875	(a,c)	37.86	a	c	c	a	c	a	c	c	c	c	a	a	-	a	c	a	a	a	a	c	c	c	-	c	-	c	c	c	-	c	c	c	c	a	-	-	c	c	c	c	a	a	a	a	-	-	-
100118390	(a,c)	37.86	a	c	c	a	c	a	c	c	c	c	a	a	c	a	c	a	a	a	a	-	c	c	c	c	c	c	c	c	c	-	c	c	c	a	-	c	c	c	c	c	a	a	a	a	c	-	-
3356052	(a,c)	38.225	a	c	c	a	c	a	c	c	c	c	a	a	c	a	c	a	-	a	a	c	c	c	c	c	c	c	c	c	c	c	c	c	c	a	c	c	c	c	c	c	a	a	a	a	c	c	c
3588422	(a,c)	38.27	a	c	c	a	c	a	c	c	c	c	a	a	-	a	c	a	a	a	a	c	-	c	-	c	c	c	c	c	c	c	c	c	c	a	c	c	c	c	c	c	a	a	a	a	c	c	-
3350929	(a,c)	38.575	a	c	c	a	c	a	c	c	c	-	a	a	-	a	c	a	a	a	a	c	c	c	c	c	c	c	c	c	-	-	c	c	c	a	-	c	c	c	c	c	a	a	-	a	-	-	c
3358623	(a,c)	38.59	a	c	-	a	c	a	c	c	c	-	a	a	c	a	c	a	a	a	a	c	-	c	c	-	c	c	-	c	c	c	c	c	c	a	c	c	c	c	-	c	a	a	a	a	c	c	c
3892147	(a,c)	38.915	a	c	-	a	c	a	c	c	c	c	a	a	c	a	c	a	a	a	a	-	c	c	c	c	c	c	c	c	c	c	c	c	c	a	c	c	c	c	c	c	a	a	a	a	c	c	c
3361062	(a,c)	38.915	a	c	c	a	-	a	c	c	c	c	a	a	c	a	c	a	a	a	a	c	-	c	c	-	c	c	c	c	c	-	c	c	-	a	c	c	c	c	c	c	a	a	a	a	c	c	c
3349198	(a,c)	38.915	a	c	-	a	c	a	c	c	c	c	a	a	-	a	c	a	a	a	a	-	c	c	c	-	-	c	c	c	c	-	c	c	c	a	-	c	c	c	c	c	a	a	a	a	-	c	c
3736597	(a,c)	38.915	a	c	c	a	c	a	-	c	c	c	a	a	-	a	c	a	a	a	a	c	-	c	c	c	c	c	-	c	c	c	c	c	-	a	-	c	c	c	c	c	a	a	a	a	c	c	-
3586923	(a,c)	38.915	a	c	c	a	c	a	c	c	-	c	a	a	c	a	c	a	a	a	a	-	c	c	c	c	-	c	-	c	c	-	c	c	-	a	-	c	c	c	c	c	a	a	a	a	c	c	c
3906507	(a,c)	38.915	a	c	c	a	c	a	c	c	-	-	a	a	c	a	c	a	a	a	a	c	-	c	-	c	c	c	-	c	-	c	c	c	c	a	c	c	c	c	c	c	a	a	a	a	c	c	-
3735474	(a,c)	38.915	a	c	c	a	-	a	c	c	c	c	a	a	c	a	c	a	a	a	a	c	-	c	c	c	c	c	c	c	c	c	c	c	-	a	c	c	c	c	c	c	a	a	a	a	-	c	c
3351666	(a,c)	38.915	a	c	c	a	c	a	c	c	c	-	a	a	c	a	c	a	a	a	a	-	c	c	c	-	c	c	c	c	c	c	c	c	c	a	c	-	c	c	c	c	a	a	a	a	c	c	c
100206493	(a,c)	38.915	a	c	c	a	c	a	c	c	c	c	a	a	c	a	c	a	a	a	a	c	-	c	-	c	c	c	-	c	-	c	c	c	-	a	c	c	c	c	c	c	a	a	a	a	-	c	c
3736455	(a,c)	38.915	a	c	-	a	c	a	c	c	c	c	a	a	c	a	c	a	a	a	a	-	c	c	-	c	c	c	c	c	c	-	c	c	c	a	c	c	c	c	c	c	a	a	a	a	c	-	-
3352929	(a,c)	38.915	a	c	c	a	c	a	c	c	c	c	a	a	c	a	c	a	a	a	a	c	c	c	c	c	c	c	c	c	c	-	c	c	c	a	c	-	c	c	c	c	a	a	a	a	c	c	c
3587529	(a,c)	38.915	a	c	c	a	c	a	c	c	-	c	a	a	c	a	c	a	a	a	a	c	c	c	c	c	-	c	c	c	-	c	c	c	c	a	c	-	c	-	c	c	a	a	a	a	c	c	c
100139009	(a,c)	38.915	a	c	c	a	c	a	c	c	c	c	a	a	c	a	c	a	-	a	a	c	c	c	c	c	c	c	c	c	c	c	c	c	c	a	c	c	c	c	c	c	a	a	a	a	c	c	c
3362092_55:C>T	(a,h,b)	39.31	a	b	h	a	h	a	h	b	h	h	a	a	h	a	h	a	h	a	a	h	h	b	h	h	h	b	h	b	h	h	b	b	h	a	h	h	b	b	b	b	a	a	a	a	h	h	h
3588198_40:C>G	(a,h,b)	39.61	a	b	h	a	h	a	h	b	h	h	a	a	h	a	b	a	a	a	a	h	h	b	h	h	h	b	h	b	h	h	b	b	h	a	h	h	b	b	b	b	a	a	a	a	h	h	h
3909912	(a,c)	39.61	a	c	c	-	c	a	c	c	c	c	a	a	c	a	c	a	a	a	a	c	c	c	c	c	c	c	c	c	c	c	c	c	c	a	c	c	-	c	c	c	a	a	a	a	c	c	c
3365139_64:A>G	(a,h,b)	40.67	a	b	h	h	h	a	h	b	h	h	a	a	b	a	b	a	a	a	h	h	h	b	h	h	h	b	h	h	h	h	b	b	h	a	h	h	b	b	b	h	a	a	a	a	h	h	h
3738349	(a,c)	41.645	a	c	c	a	c	a	c	c	c	c	a	a	c	a	c	a	a	a	a	c	c	c	c	c	c	c	c	c	c	c	c	c	c	a	c	c	c	c	c	c	a	a	a	a	c	c	c
3884102	(a,c)	41.645	a	c	c	a	c	a	-	c	c	c	a	a	c	a	c	a	a	a	a	c	c	c	c	c	c	c	c	c	c	-	c	c	c	a	c	c	c	c	c	c	a	a	a	a	-	c	c
100141424	(a,c)	41.645	a	c	c	a	c	a	c	c	c	c	a	a	c	a	c	a	a	a	a	-	c	c	c	c	c	c	c	c	c	c	c	c	-	a	c	c	c	c	c	c	a	a	a	a	-	c	c
3358134	(a,c)	41.645	a	c	c	a	-	a	c	c	c	-	a	a	c	a	c	a	a	a	a	-	c	c	c	c	c	c	c	c	-	c	c	c	-	a	-	c	c	c	c	c	a	a	a	a	-	-	c
3896824	(a,c)	41.805	-	c	c	-	c	a	c	c	c	c	-	a	c	a	c	a	a	a	a	c	c	c	c	c	c	c	c	c	c	c	c	c	c	a	c	c	c	c	c	c	a	a	a	a	c	c	c
3584991_40:T>C	(a,h,b)	41.935	a	b	h	a	h	a	h	b	h	h	h	a	h	a	b	a	a	a	a	h	h	h	h	h	h	b	h	b	h	h	b	h	h	a	h	h	b	b	b	b	a	a	a	a	h	h	h
3357677	(a,c)	41.99	a	c	c	a	c	a	c	c	c	c	-	a	c	a	c	a	a	a	a	c	c	c	c	c	c	c	c	c	c	c	c	c	c	a	c	c	c	c	c	c	a	a	a	a	c	c	c
3748631	(a,c)	42.085	a	c	c	a	c	a	c	c	c	-	a	a	c	a	c	a	a	a	a	-	c	c	c	c	c	c	c	c	c	c	c	c	c	a	c	c	c	c	c	c	a	a	a	a	c	c	-
3747008	(a,c)	42.14	a	c	-	a	c	a	c	c	c	-	a	a	c	a	c	a	a	a	a	c	c	c	c	c	-	c	c	c	c	-	c	c	c	a	c	-	c	c	c	c	a	a	a	a	c	c	c
3586910	(a,c)	42.23	a	c	c	a	c	a	-	c	c	c	a	a	c	a	c	a	a	a	a	c	-	c	c	c	c	c	c	c	c	c	c	c	c	a	c	c	c	c	c	c	a	a	a	a	-	-	c
3579036	(a,c)	42.28	a	c	c	a	c	a	c	c	-	c	a	a	c	a	c	a	a	a	a	-	-	c	c	-	-	c	c	c	c	c	c	c	c	a	-	c	c	c	c	c	a	a	a	a	c	c	c
3350781	(a,c)	42.38	a	c	c	a	c	a	c	c	-	c	a	a	-	a	c	a	a	a	a	-	c	c	-	c	c	c	c	c	c	c	c	c	c	a	c	c	c	c	c	c	a	a	a	a	c	-	c
100171336	(b,d)	42.53	d	b	d	d	d	d	d	b	d	d	d	d	-	d	b	d	d	d	d	d	d	b	d	d	-	b	d	b	-	d	b	b	d	d	d	d	b	b	b	b	d	d	d	d	d	d	d
3750095	(b,d)	42.53	d	b	d	d	d	d	d	b	d	d	d	d	d	d	b	d	d	d	d	d	d	b	d	d	d	b	d	b	d	d	b	b	d	d	d	d	b	b	b	b	d	d	d	d	d	d	-
3352262	(b,d)	42.53	d	b	d	d	d	d	d	b	d	-	d	d	d	d	b	d	d	d	d	d	d	b	d	-	d	b	d	b	d	d	b	b	d	d	d	d	b	b	b	b	d	d	d	d	d	-	d
3731788	(b,d)	42.53	d	b	d	d	d	d	d	b	d	d	d	d	d	d	b	d	d	d	d	d	-	b	d	d	d	b	d	b	d	d	b	b	d	d	d	d	b	b	b	b	d	d	d	d	d	d	d
3364504	(b,d)	42.53	d	b	-	d	d	d	d	b	d	d	d	d	d	d	b	d	d	d	d	-	-	b	-	d	d	b	-	b	d	-	b	b	d	d	-	d	b	b	b	b	d	d	d	d	-	d	d
3353751	(a,c)	42.53	a	c	c	a	c	a	c	c	c	c	a	a	c	a	c	a	a	a	a	c	c	c	c	c	c	c	c	c	c	c	c	c	c	a	c	c	c	c	c	c	c	a	a	a	c	c	c
3739309	(a,c)	42.53	a	c	c	a	c	a	c	c	c	c	a	a	c	a	c	a	a	a	a	c	c	c	c	c	c	c	c	c	c	c	c	c	c	a	c	-	c	c	c	c	c	a	-	a	c	c	c
3746853	(a,c)	42.53	a	c	c	a	c	a	c	c	c	-	a	a	c	a	c	a	a	a	a	-	c	c	c	c	c	c	c	c	c	c	c	c	c	a	c	c	c	c	c	c	c	a	a	a	c	c	c
3733856	(a,c)	42.53	a	c	c	a	c	a	-	c	-	c	a	a	c	a	c	a	a	a	a	c	-	c	-	c	c	c	c	c	c	-	c	c	c	a	c	c	c	c	c	c	c	a	a	a	c	c	c
3736672	(b,d)	44.145	d	b	-	d	-	d	-	b	d	d	d	d	b	d	b	d	d	d	d	-	d	b	-	d	-	b	d	b	d	d	b	b	-	d	d	d	b	b	b	-	d	d	d	d	-	-	d
3586438	(a,c)	44.895	a	c	c	c	c	c	c	c	a	c	a	a	c	a	c	a	a	a	a	c	c	c	c	a	c	c	c	c	c	c	c	c	c	a	c	c	c	c	c	c	a	c	a	c	-	-	c
3355105	(b,d)	45.145	d	b	-	d	d	d	d	b	-	d	d	d	d	d	b	d	d	d	d	-	d	b	d	d	-	b	-	b	d	d	b	b	d	d	d	-	b	b	b	b	d	d	d	d	d	d	d
3354861	(b,d)	45.59	d	b	d	d	d	d	d	b	d	-	d	d	d	d	b	d	d	d	d	d	d	b	-	d	-	b	-	b	d	d	b	b	d	d	-	-	b	b	b	b	d	d	d	d	d	-	-
3349790	(b,d)	45.595	d	b	d	d	d	d	d	b	d	-	d	d	d	d	b	d	d	d	d	-	d	b	-	d	d	b	d	b	d	d	b	b	-	d	d	d	b	b	b	b	d	d	d	d	d	d	b
100195373	(a,c)	47.085	a	c	c	a	c	c	c	c	c	c	a	a	c	a	c	a	a	a	a	c	c	c	c	c	c	c	c	c	c	c	c	c	c	a	c	c	c	c	c	c	c	a	a	a	c	c	c
3740344	(a,c)	47.085	a	c	c	a	c	c	c	c	c	-	a	a	-	a	c	a	a	a	a	c	-	c	c	-	c	c	-	c	c	c	c	c	c	a	c	-	c	c	c	c	-	a	a	a	c	c	c
3733695	(a,c)	47.085	a	-	c	a	c	-	c	c	c	-	a	a	c	a	c	a	a	a	a	c	c	c	c	c	c	c	c	c	c	c	c	c	c	a	c	c	c	c	-	c	-	a	a	a	-	c	c
3347176	(a,c)	47.085	a	c	c	a	c	c	c	c	c	c	a	a	c	a	c	a	a	a	a	c	c	c	c	c	c	c	c	c	c	c	c	c	c	a	-	c	c	c	c	c	c	a	a	a	-	-	-
3732759	(a,c)	47.095	a	c	c	a	c	c	-	c	c	c	a	a	c	a	c	a	a	a	a	c	-	c	-	c	c	c	c	c	c	c	c	-	c	a	-	-	c	c	c	c	-	a	a	a	c	c	-
100188190	(a,c)	47.105	a	c	c	a	c	c	c	c	c	c	a	a	c	a	c	a	a	a	a	c	-	c	c	c	c	c	c	c	c	c	c	c	-	a	c	c	c	c	c	c	c	a	a	a	c	c	c
3346432	(a,c)	47.22	a	c	c	a	c	c	c	c	c	c	a	a	c	a	c	a	a	a	a	c	a	c	c	c	c	c	c	c	-	c	c	c	c	a	-	-	c	c	-	c	c	a	a	a	c	-	c
3346094	(b,d)	48.055	d	b	-	d	d	d	d	b	d	d	d	d	b	d	b	d	d	d	d	d	-	b	d	d	d	b	d	b	d	d	b	b	d	d	d	d	b	b	b	d	d	d	d	d	-	d	d
3343462	(b,d)	48.055	d	b	d	d	d	d	d	b	d	d	d	d	b	d	b	d	d	d	d	d	d	b	d	d	d	b	d	b	d	d	b	b	-	d	-	d	b	b	b	d	d	d	d	d	d	d	d
3352526	(a,c)	48.425	a	c	c	a	c	c	c	c	a	c	a	a	c	a	c	a	a	a	a	c	-	c	c	c	c	c	c	c	c	c	-	c	-	a	c	c	c	c	c	a	a	a	a	a	a	c	c
3342712	(b,d)	48.545	d	b	d	d	d	-	d	b	d	d	d	d	b	d	b	d	d	d	d	d	d	b	d	d	-	b	d	b	-	d	b	b	-	d	d	d	b	b	b	-	d	d	d	d	d	d	d
100190448	(b,d)	48.545	d	b	d	d	d	d	d	b	d	d	d	d	b	d	b	d	d	d	d	d	d	b	d	d	d	b	d	b	d	d	b	b	d	d	d	d	b	b	b	d	d	d	d	d	d	d	d
3350950	(b,d)	48.545	d	b	d	d	d	d	d	b	d	-	d	d	b	d	b	d	-	d	d	-	d	b	d	d	-	b	-	b	d	d	b	b	-	d	-	d	b	b	b	d	d	d	d	d	-	-	d
3595978	(a,c)	49.745	a	c	c	a	c	a	c	c	c	c	a	a	c	a	c	a	a	a	a	c	c	c	c	c	c	c	c	c	c	c	c	c	c	a	c	-	c	c	c	c	c	a	a	a	c	c	a
3356023	(b,d)	49.745	d	b	d	d	d	d	d	b	-	-	d	d	-	d	b	d	d	d	d	-	d	b	d	d	d	b	-	b	d	d	b	b	-	d	-	-	b	b	b	b	d	d	d	d	-	d	d
3733442	(b,d)	49.745	d	b	d	d	d	d	d	b	d	d	d	d	b	d	b	d	d	d	d	d	d	b	d	d	d	b	d	b	d	d	b	b	d	d	d	d	-	b	b	b	d	d	d	d	-	d	d
3731008	(b,d)	49.745	d	b	d	d	d	d	d	b	-	-	d	d	b	d	b	d	d	d	d	d	d	b	d	d	d	b	-	b	d	d	b	b	d	d	d	d	b	b	b	b	d	d	d	d	d	d	d
3346822	(b,d)	49.75	d	b	d	d	-	-	-	b	d	-	d	d	b	d	b	d	d	d	d	d	-	b	-	d	d	b	d	b	d	d	b	b	d	d	-	-	b	b	b	b	d	d	d	d	d	d	d
3343174	(b,d)	49.77	d	b	d	d	-	d	d	b	d	-	d	d	b	d	b	d	d	d	d	-	d	b	-	-	d	b	-	b	-	-	b	b	-	d	-	d	b	b	b	b	d	d	d	d	-	-	-
3733181	(b,d)	50.015	d	b	-	d	d	d	-	b	d	-	d	d	b	d	b	d	d	d	d	d	-	b	d	-	d	b	d	b	d	d	b	b	-	d	-	-	b	b	b	b	d	d	d	d	-	d	-
3362682	(b,d)	50.015	d	b	d	d	d	d	d	b	d	d	d	d	b	d	b	d	d	d	d	-	-	b	d	-	-	b	-	b	d	d	b	b	-	d	-	d	b	b	b	b	d	d	d	d	d	-	d
100152652	(a,c)	50.23	a	c	c	a	c	a	c	c	c	c	a	a	c	a	c	a	a	a	a	c	c	c	c	c	c	c	c	c	c	c	c	c	c	a	c	c	c	c	c	c	a	a	-	a	c	c	c
3357589	(a,c)	50.23	a	c	c	a	c	a	c	c	c	c	a	a	-	a	c	a	a	a	a	c	-	c	c	-	c	c	c	c	c	c	c	c	c	a	c	c	c	c	c	c	a	a	a	a	c	c	c
100087332	(a,c)	50.23	a	c	c	a	c	a	c	c	c	c	-	a	c	a	c	a	-	a	a	c	c	c	c	c	c	c	c	c	c	c	c	c	c	a	c	c	c	c	c	c	a	a	-	a	c	c	c
3352212	(a,c)	50.23	a	c	c	a	c	a	c	c	c	c	a	a	c	a	c	a	a	a	a	c	c	c	c	c	c	c	c	c	c	c	c	c	c	a	c	c	c	c	c	c	a	a	a	a	c	c	c
3740994	(a,c)	50.23	a	c	-	a	c	a	c	c	c	-	a	a	c	a	c	a	a	a	a	c	c	c	c	-	-	c	c	c	c	c	c	c	c	a	c	c	c	c	c	c	a	a	a	a	c	c	-
3356946	(a,c)	50.23	a	c	c	a	c	a	c	c	c	c	a	a	c	a	c	a	a	a	a	c	c	c	c	c	c	c	c	c	c	c	c	c	c	a	c	c	c	c	c	c	a	a	a	a	c	c	c
3730596	(a,c)	50.23	a	c	-	a	c	a	c	c	c	c	a	a	c	a	c	a	a	a	a	c	-	c	c	c	c	c	c	c	-	c	c	c	c	a	-	c	c	c	c	c	a	a	a	a	c	c	-
100145379	(a,c)	50.23	a	c	c	a	c	a	c	c	c	-	a	a	c	a	c	a	a	a	a	c	c	c	-	-	c	c	c	c	c	-	c	c	c	a	c	c	c	c	c	c	a	a	a	a	c	c	c
100111039	(a,c)	50.45	-	c	c	a	c	a	c	c	c	c	a	-	c	a	c	a	a	a	a	c	c	c	c	c	c	c	c	c	c	c	c	c	c	a	c	c	c	c	c	c	a	a	a	-	c	c	c
3738010	(a,c)	50.45	a	c	c	a	c	a	c	c	c	c	a	a	c	a	c	a	a	a	a	c	c	c	c	c	c	c	c	c	c	c	c	c	c	-	-	c	c	c	c	c	a	a	a	a	-	c	c
Ddw4	(a,c)	50.775	a	c	c	a	c	a	c	c	c	c	a	a	c	a	c	a	a	a	a	c	c	c	c	c	c	c	c	c	c	c	c	c	c	a	c	c	c	c	c	c	-	a	a	a	c	c	c
3358415	(b,d)	51.185	d	b	d	d	d	d	d	b	d	d	d	d	d	d	b	d	d	d	d	d	-	b	d	d	d	b	d	b	d	d	b	b	d	d	d	d	b	b	b	b	d	d	d	d	d	-	-
3750010	(b,d)	51.185	d	b	d	d	d	d	d	b	d	d	d	d	d	d	b	d	d	d	d	d	-	b	d	-	d	b	-	b	d	d	b	b	d	d	-	-	b	b	b	b	d	d	d	d	-	b	-
3731327	(a,c)	51.185	a	c	c	a	-	a	c	c	c	-	a	a	c	a	c	a	a	a	a	c	c	c	c	c	c	c	c	c	c	c	c	c	c	a	-	c	c	c	c	c	c	a	a	a	-	-	c
3360369	(a,c)	51.185	a	-	c	a	c	a	c	c	c	c	a	a	c	a	c	a	a	a	a	c	c	c	c	c	c	c	c	c	-	c	c	c	c	a	c	c	c	c	c	c	c	a	a	a	c	c	-
3593304	(a,c)	51.475	a	c	c	a	-	a	-	c	-	c	a	a	c	a	c	a	a	a	a	c	c	c	c	c	-	c	-	c	-	c	c	c	c	a	c	c	c	c	c	c	-	a	a	a	-	-	a
3350494	(b,d)	52.275	d	b	d	d	d	d	d	b	d	d	d	d	d	d	b	d	d	d	d	d	d	b	d	d	d	b	-	b	d	d	b	b	d	d	d	d	b	b	b	b	d	d	d	d	d	d	d
3741439	(b,d)	53.465	d	b	-	d	d	d	d	b	-	-	d	d	d	d	b	d	d	d	d	d	d	b	-	-	d	b	-	b	d	d	b	b	-	d	-	d	b	b	b	b	d	d	d	-	-	-	d
3907025	(b,d)	53.465	d	b	d	d	d	d	d	b	-	d	d	d	d	d	b	d	d	d	d	-	d	b	-	-	d	b	-	b	-	d	b	b	b	d	d	-	b	b	b	b	d	d	d	d	d	d	-
3584038	(a,c)	53.69	a	c	c	c	c	c	-	-	a	c	a	a	c	a	c	a	a	a	a	c	c	c	c	a	c	c	c	c	c	c	c	c	c	a	c	c	c	c	c	c	a	c	a	c	c	c	c
3352606	(b,d)	55.385	-	b	d	d	-	d	-	b	d	-	-	d	d	d	b	d	d	d	d	d	-	b	d	-	d	b	d	b	d	d	b	b	-	d	d	d	b	b	b	b	d	d	d	d	-	-	-
3351224_17:T>C	(a,h,b)	55.385	a	b	h	a	h	a	h	b	h	h	a	a	h	a	b	a	a	a	a	h	h	b	h	h	h	b	h	b	h	h	b	b	h	a	h	h	b	b	b	b	a	a	a	a	h	h	h
3598587	(b,d)	55.385	d	b	d	d	d	d	d	b	-	d	d	d	d	d	b	d	d	d	d	d	-	b	-	d	d	b	d	b	d	-	b	b	-	d	d	d	b	b	b	b	d	d	d	d	-	d	d
3588666	(b,d)	55.385	d	b	d	d	-	d	d	b	d	-	d	d	d	d	b	d	d	d	d	d	d	b	-	d	d	b	-	b	d	d	b	b	-	d	d	-	b	b	b	b	d	d	d	d	d	-	-
3348161	(b,d)	55.385	d	b	d	d	d	d	-	b	d	-	d	-	d	d	b	d	d	d	d	d	d	b	d	-	-	b	d	b	d	-	b	b	d	d	-	d	b	b	b	b	d	d	d	d	d	-	-
3737468	(b,d)	55.385	d	b	d	d	d	d	d	b	d	-	d	d	d	d	b	d	d	d	d	d	d	b	d	d	d	b	d	b	d	d	b	b	-	d	-	-	b	b	b	b	d	d	d	d	-	d	d
3904630	(b,d)	55.385	d	b	d	d	d	d	d	b	-	d	d	d	d	d	b	d	d	d	d	-	d	b	d	d	d	b	-	b	-	d	b	b	d	d	d	-	b	b	b	b	d	d	d	d	d	d	-
3581785	(b,d)	55.495	d	b	d	d	-	d	d	b	d	-	d	d	d	d	b	d	d	d	d	d	d	b	d	d	d	b	-	b	-	-	b	b	d	d	d	-	b	b	b	b	d	d	d	d	-	-	d
100020825	(b,d)	55.665	d	b	d	d	d	d	d	b	-	d	d	d	d	d	b	d	d	d	d	-	d	b	-	d	d	b	d	b	d	d	b	b	d	d	d	-	b	b	b	b	d	d	d	d	d	b	d
3733675	(b,d)	55.665	d	b	d	d	d	d	d	b	d	d	-	d	d	d	b	d	d	d	d	-	d	b	d	d	d	b	d	b	d	-	b	b	-	d	d	d	b	b	b	b	d	d	d	d	d	-	-
3356427	(b,d)	56.095	d	b	-	d	-	d	d	b	d	-	d	d	d	d	b	d	d	d	d	-	d	b	d	d	d	b	-	b	-	d	b	b	d	d	-	-	b	b	b	b	d	d	d	-	-	d	d
3730943	(b,d)	56.095	d	b	d	d	d	d	d	b	-	d	d	d	d	d	b	d	d	d	d	d	-	b	-	d	d	b	d	b	-	d	b	b	d	d	-	b	b	b	b	b	d	d	d	-	d	-	-
3735033	(a,c)	56.095	a	c	c	a	c	a	-	c	c	c	a	a	c	a	c	a	a	a	a	c	-	c	c	c	c	c	c	c	c	c	c	c	-	a	c	c	c	c	c	c	a	a	a	a	-	c	c
3356289	(a,c)	56.095	a	c	-	a	c	a	c	c	-	c	a	a	c	a	c	a	a	a	a	c	c	c	c	c	c	c	c	c	-	c	c	c	-	a	-	-	c	c	c	c	a	a	a	a	c	c	c
3346980	(a,c)	56.425	a	c	c	a	c	a	c	c	-	-	a	a	c	a	c	a	a	a	a	-	c	c	c	-	c	c	c	c	c	c	c	c	c	a	-	-	c	c	c	c	-	a	a	a	c	c	c
100000185	(a,c)	56.665	a	c	c	a	c	a	c	c	c	c	a	a	c	a	c	a	a	a	a	-	c	c	c	c	c	c	c	c	c	c	c	-	c	a	c	c	c	c	c	c	c	a	a	a	c	c	c
100003115	(a,c)	56.665	a	c	-	a	-	a	c	c	c	c	a	a	c	a	c	a	a	a	a	c	c	c	c	c	c	c	c	c	c	c	c	a	c	a	c	c	c	c	c	c	-	a	a	a	c	c	c
3352685	(a,c)	56.665	a	c	c	a	-	a	c	c	-	c	a	a	-	a	c	a	a	a	a	c	c	c	-	c	c	c	-	c	-	-	c	-	-	a	c	c	c	c	c	c	c	a	a	a	-	c	c
3731967	(a,c)	57.015	a	-	c	a	c	a	c	c	c	-	a	a	c	a	c	a	a	a	a	c	c	c	c	c	c	c	c	c	c	c	c	c	c	a	c	c	c	c	c	c	c	a	a	a	-	c	c
3905486	(a,c)	57.015	a	c	c	a	c	a	c	c	c	c	a	a	c	a	c	a	a	a	a	c	c	c	c	c	c	c	c	c	c	c	c	c	c	a	c	c	c	c	-	c	c	a	a	a	c	c	c
3360604	(a,c)	57.015	a	c	-	a	c	a	c	c	c	c	a	a	c	a	c	a	a	a	a	c	c	c	c	c	c	c	c	c	c	c	c	c	c	a	c	c	c	c	c	c	c	a	a	a	c	-	c
3360255	(b,d)	57.205	d	b	-	d	d	d	d	b	d	d	d	d	b	d	b	d	d	d	d	-	d	b	d	-	d	b	-	b	-	-	b	b	d	d	-	-	b	b	b	b	d	d	d	d	-	d	d
3354607	(b,d)	57.205	d	b	-	d	d	d	d	b	d	d	d	d	b	d	b	d	d	d	d	-	d	b	d	d	-	b	d	b	-	-	b	b	-	d	d	d	b	b	b	b	d	d	d	d	-	-	d
3353121	(b,d)	57.205	d	b	d	d	d	d	-	b	d	-	d	d	b	d	b	d	d	d	d	-	d	b	d	-	-	b	-	b	-	d	b	b	-	d	d	d	b	b	b	b	d	d	d	d	d	d	-
3345761	(b,d)	57.205	d	b	-	d	d	d	d	b	d	d	d	-	b	d	b	d	d	d	d	d	-	b	-	d	d	b	d	b	-	-	b	b	-	d	-	d	b	b	b	b	d	d	d	d	d	d	d
3739795	(b,d)	57.265	d	b	-	d	d	d	-	b	-	d	d	d	b	d	b	d	d	d	d	-	-	b	d	-	-	b	-	b	-	d	b	b	-	d	-	d	b	b	b	b	d	d	d	d	-	d	-
3351996	(b,d)	57.38	d	b	d	d	-	d	d	b	b	d	d	d	b	d	b	d	d	d	d	d	-	b	d	d	d	b	d	b	d	d	b	b	-	d	-	d	b	b	b	b	d	d	d	d	d	-	d
3345180	(b,d)	57.58	d	b	d	d	d	d	d	b	-	d	d	d	-	d	b	d	d	d	d	d	-	b	d	d	d	b	d	b	-	d	b	b	d	d	d	d	b	b	b	b	d	d	d	d	d	-	d
3359505	(b,d)	57.86	d	b	d	d	d	d	d	b	d	d	d	d	d	d	b	d	d	d	d	-	d	b	d	d	d	b	d	b	-	d	b	b	-	d	d	-	b	b	b	b	d	d	d	d	d	d	-
100115177	(b,d)	57.86	d	b	-	d	d	d	-	b	d	d	d	d	d	d	b	d	d	d	d	d	d	b	d	d	d	b	d	b	d	d	b	b	-	d	d	-	b	b	b	b	d	d	d	d	d	d	d
100136104	(b,d)	57.86	d	b	-	d	d	d	-	b	d	d	d	d	d	d	b	d	d	d	d	d	d	b	d	d	d	b	d	b	d	d	b	b	-	d	d	-	b	b	b	b	d	d	d	d	d	d	d
3356060	(a,c)	57.94	a	c	c	a	c	a	c	c	-	c	a	a	c	a	c	a	a	a	a	c	-	c	c	c	-	c	c	c	-	c	c	c	-	a	c	-	c	c	c	c	a	a	a	a	c	c	c
3354818	(a,c)	57.94	a	c	-	a	c	a	-	c	a	c	a	a	c	a	c	a	a	a	a	c	c	c	c	c	c	c	-	c	c	-	c	c	c	a	c	c	c	c	c	c	a	a	a	a	c	c	c
100200716	(a,c)	58.245	a	c	c	a	c	a	c	c	-	c	a	a	c	a	c	a	a	a	a	c	c	c	c	c	c	c	c	c	c	c	c	c	-	a	-	c	c	c	c	c	a	a	a	a	-	-	c
3892847	(a,c)	58.245	a	c	c	a	c	a	c	c	-	-	a	a	-	a	c	a	a	a	a	c	c	c	c	c	c	c	c	c	c	-	c	c	-	a	-	c	c	c	c	c	a	a	a	a	c	c	c
3345876	(a,c)	58.245	a	c	c	a	c	a	c	c	-	-	a	a	c	a	c	a	a	a	a	c	c	c	c	c	c	c	c	c	c	c	c	c	c	a	c	c	c	c	c	c	a	a	a	a	c	c	c
3741254	(a,c)	58.245	a	c	c	a	c	a	c	c	c	c	a	a	c	a	c	a	a	a	a	c	c	c	c	c	c	c	c	c	c	c	c	c	c	a	c	c	c	-	c	c	a	a	a	a	c	c	c
3591037	(a,c)	58.245	a	c	c	a	c	a	c	c	c	c	a	a	c	a	c	a	a	a	a	c	c	c	c	c	c	c	c	c	c	c	c	c	c	a	c	c	c	c	c	c	a	a	a	a	c	c	c
3343232	(b,d)	58.245	d	b	d	d	-	d	d	b	d	-	d	d	b	d	b	d	d	d	d	d	d	b	d	d	d	b	d	b	-	d	b	b	-	d	d	d	b	b	b	b	d	d	d	d	-	-	-
3355690	(b,d)	58.245	d	b	d	d	d	d	d	b	d	-	d	d	b	d	b	d	d	d	d	d	d	b	-	d	-	b	d	b	d	d	b	b	-	d	-	-	b	b	b	b	d	d	d	d	d	-	d
3576423	(b,d)	58.245	d	b	d	d	d	d	d	b	d	d	d	d	b	d	b	d	d	d	d	d	d	b	d	d	-	b	d	b	-	d	b	b	d	d	d	d	b	b	b	b	d	d	d	d	d	d	d
100089834	(b,d)	58.255	d	b	d	d	d	d	-	b	d	-	d	d	b	d	b	d	d	d	-	-	-	b	d	-	-	b	d	b	d	d	b	b	-	d	-	-	b	b	b	b	d	d	d	d	-	-	-
3353406	(b,d)	58.485	d	b	-	d	d	d	-	b	d	-	d	-	b	d	b	d	d	d	d	-	d	b	d	d	d	b	d	b	-	-	b	b	d	d	-	-	b	b	b	b	d	d	d	d	b	d	-
3348802	(a,c)	58.765	a	c	c	a	c	c	c	c	a	c	a	a	c	a	c	a	a	a	a	c	c	c	c	c	c	c	c	c	c	c	c	c	c	a	c	c	c	c	c	c	a	a	a	a	-	c	-
3347119	(a,c)	58.765	a	c	c	a	c	c	c	c	a	c	a	a	c	a	c	a	a	a	a	c	-	c	-	c	c	c	-	c	c	c	c	c	c	a	-	c	c	c	c	c	a	a	a	a	c	c	-
3904104	(a,c)	58.765	a	c	-	a	c	c	c	c	a	c	a	a	c	a	c	a	a	a	a	c	c	c	c	c	c	c	c	c	c	-	c	c	c	a	c	c	c	c	c	c	a	a	a	a	c	c	c
3356493	(a,c)	58.765	a	c	c	a	c	c	c	c	a	c	a	a	c	a	c	a	a	a	a	-	c	c	c	-	c	c	-	c	c	c	c	c	-	a	c	-	c	c	c	c	a	a	a	a	-	c	-
3584960	(b,d)	59.23	d	b	-	d	-	d	d	b	d	d	d	d	d	d	b	d	d	d	d	d	d	b	d	-	d	b	-	b	-	-	b	b	d	d	d	d	b	b	b	b	d	d	d	d	d	d	d
3357123	(b,d)	59.46	d	b	-	d	d	d	d	b	-	d	d	d	d	d	b	d	d	d	d	d	d	b	d	d	d	b	d	b	d	d	b	b	-	d	-	-	b	b	b	b	d	d	d	d	d	-	d
3588709	(b,d)	59.47	d	b	-	d	d	d	d	b	-	-	d	d	d	d	b	d	d	d	d	-	d	b	d	d	d	b	d	b	-	-	b	b	d	d	-	d	b	b	b	b	d	d	d	d	-	d	d
3734334	(b,d)	59.47	d	b	d	d	-	d	d	b	d	d	d	d	d	d	b	d	d	d	d	-	d	b	d	d	d	b	d	b	d	d	b	b	-	d	d	-	b	b	b	b	d	d	d	d	-	d	d
3357587	(a,c)	59.47	a	c	c	a	c	a	c	c	c	c	a	a	c	a	c	a	a	a	a	c	c	c	c	-	c	c	c	c	c	c	c	c	c	a	c	c	c	c	c	c	a	a	a	a	c	c	-
3894626	(a,c)	59.47	-	c	c	a	c	-	c	c	c	c	-	a	c	a	c	a	a	a	a	c	c	c	c	c	c	c	c	c	c	c	c	c	c	-	c	c	c	c	c	c	-	a	a	a	c	c	c
3595606_7:A>G	(a,h,b)	59.975	a	b	h	a	h	a	h	b	h	h	a	a	h	a	b	a	a	a	a	h	h	b	h	h	h	b	h	b	h	h	b	b	h	a	h	h	b	b	b	b	h	a	a	h	h	h	h
3352531	(b,d)	60.505	d	b	d	d	d	d	d	b	d	d	d	d	d	d	b	d	d	d	d	d	d	b	d	d	d	b	d	b	d	d	b	b	d	d	d	d	b	b	b	b	d	d	d	d	d	d	d
3734446	(b,d)	60.505	d	b	d	d	d	d	d	b	-	d	d	d	d	d	b	d	d	d	d	d	d	b	d	-	d	b	d	b	d	d	b	b	d	d	d	d	b	b	b	b	d	d	d	d	d	-	-
3359908	(b,d)	60.505	d	b	-	d	d	d	-	b	d	-	d	d	d	d	b	d	d	d	d	-	-	b	-	d	d	b	-	b	-	-	b	b	d	d	-	d	b	b	b	b	d	d	d	d	d	d	d
3747385	(b,d)	60.505	d	b	d	d	d	d	d	-	d	d	d	d	d	d	b	d	d	d	d	-	d	b	d	d	d	b	-	b	d	d	b	b	-	d	d	d	b	b	b	b	d	d	d	d	-	d	d
3361068	(b,d)	61.215	d	b	d	d	d	d	d	b	d	d	d	d	d	d	b	d	d	d	d	d	d	b	d	d	d	b	d	b	d	d	b	b	d	d	d	d	-	b	b	b	d	d	d	d	d	d	d
3732003	(a,c)	61.575	a	c	c	a	c	c	c	c	a	-	a	a	c	a	c	a	a	a	a	c	c	c	c	a	c	c	c	c	c	c	c	c	c	a	c	c	-	c	-	c	a	a	a	a	-	-	c
3357610	(b,d)	63.135	d	b	d	d	-	d	-	b	d	d	d	d	b	d	b	d	d	d	d	d	d	b	-	d	d	b	d	b	d	-	b	b	d	d	-	-	b	b	b	b	d	d	d	d	d	-	-
3738979	(b,d)	63.135	d	b	-	d	d	d	d	b	d	d	d	d	b	d	b	d	d	d	d	d	-	b	d	d	d	b	-	b	d	d	b	b	d	d	-	d	b	b	b	b	d	d	d	-	d	d	-
3594941	(b,d)	63.135	d	b	-	d	-	d	-	b	-	d	d	d	b	d	b	d	d	d	d	-	-	b	d	-	d	b	d	b	-	-	b	b	-	d	d	d	b	b	b	b	d	d	d	d	d	-	-
3350754	(b,d)	63.135	d	b	-	d	d	d	d	b	d	d	d	d	b	d	b	d	d	d	d	d	d	b	-	d	d	b	d	b	d	d	b	b	d	d	-	d	b	b	b	b	d	d	d	d	d	d	-
3348434	(b,d)	63.135	d	b	d	d	-	d	d	b	d	d	d	d	b	d	b	d	d	d	d	-	d	b	d	d	d	b	d	b	d	d	b	b	d	d	-	-	b	b	b	b	d	d	d	d	d	-	-
3349211	(b,d)	63.135	d	b	d	d	d	d	-	b	d	d	d	d	b	d	b	d	d	d	d	-	d	b	d	d	-	b	d	b	d	d	b	b	d	d	-	d	b	b	b	b	d	d	d	d	-	d	d
3354967	(b,d)	63.135	d	b	-	d	d	d	-	b	d	d	d	d	b	d	b	d	d	d	d	-	d	b	-	d	-	b	d	b	d	d	b	b	d	d	d	d	b	b	b	b	d	d	d	d	d	d	d
3748013	(b,d)	63.135	d	b	d	d	d	d	d	b	d	d	d	d	b	d	b	d	d	d	d	-	d	b	d	-	-	b	-	b	d	d	b	b	d	d	-	d	b	b	b	b	d	d	d	d	-	d	d
3732883	(b,d)	63.135	d	b	d	d	-	d	d	b	d	-	d	d	b	d	b	d	d	d	d	d	d	b	d	d	-	b	-	b	d	-	b	b	-	d	-	-	b	b	b	b	d	d	d	d	d	-	d
3748403	(b,d)	63.135	d	b	d	d	-	d	d	b	d	d	d	d	b	d	b	-	d	d	d	-	d	b	-	-	d	b	-	b	d	-	b	b	-	d	-	d	b	b	b	b	d	d	d	d	d	-	d
3348157	(b,d)	63.135	d	b	d	d	-	d	d	-	d	d	d	d	b	d	b	d	d	d	d	d	d	b	d	-	-	b	d	b	-	-	b	b	d	d	d	-	b	b	b	b	d	d	d	d	d	d	-
3360335	(b,d)	63.135	d	b	d	d	d	d	-	b	-	-	d	d	b	d	b	d	d	d	d	d	d	b	d	d	d	b	d	b	d	d	b	b	d	d	-	d	b	b	b	b	d	d	d	d	-	d	-
3742135	(b,d)	63.135	d	b	d	d	d	d	d	b	d	-	d	d	b	d	b	d	d	d	d	d	d	b	d	d	d	b	d	b	d	d	b	b	d	d	d	d	b	b	b	b	d	d	d	d	d	d	d
3736009	(b,d)	63.135	d	b	d	d	d	d	d	b	d	-	d	d	b	d	b	d	d	d	d	-	-	b	-	d	d	b	-	b	-	d	b	b	d	d	d	d	b	b	b	b	d	d	d	d	-	d	d
100013265	(a,c)	63.135	a	c	c	a	c	-	a	c	c	-	a	a	c	a	c	a	a	a	a	c	-	c	c	c	c	c	c	c	c	c	c	c	c	a	-	c	c	c	c	c	c	a	a	a	c	c	c
3342430	(a,c)	63.74	a	c	c	a	c	a	-	c	c	-	a	a	c	a	c	a	a	a	a	c	c	c	c	c	-	c	-	c	c	c	c	c	c	a	-	c	c	c	c	c	-	a	a	a	c	-	c
3351206	(a,c)	63.74	a	c	-	a	c	a	c	c	c	c	a	a	c	a	c	a	a	a	a	-	c	c	c	c	c	c	c	c	c	c	c	c	c	a	c	c	c	c	c	c	a	a	a	a	-	c	c
3892890	(a,c)	63.74	a	c	c	a	-	a	c	c	c	-	a	a	c	a	c	a	a	a	a	c	c	c	c	c	c	c	c	c	c	-	c	c	-	a	c	c	c	c	c	c	a	a	a	a	c	c	c
100018308	(a,c)	63.79	a	c	c	a	c	a	c	c	c	c	a	a	c	a	c	a	a	a	a	-	c	c	c	c	c	c	c	c	c	c	c	c	-	a	c	c	c	c	c	c	a	a	a	a	c	c	-
100130665	(a,c)	63.855	a	c	c	a	c	a	c	c	c	-	a	a	c	a	c	a	a	a	a	c	c	c	-	c	c	c	c	c	c	c	c	c	c	a	c	-	c	c	c	c	a	a	a	a	c	c	-
3740095	(a,c)	63.91	a	c	c	a	-	a	-	c	-	-	a	a	c	a	c	a	a	a	a	-	c	c	c	c	c	c	c	c	c	c	c	c	c	a	c	-	c	c	c	c	a	a	a	a	c	c	c
3343195	(a,c)	63.965	a	c	c	a	c	a	c	c	c	c	a	a	c	a	c	a	a	a	a	c	c	c	c	c	c	c	c	c	-	c	c	c	c	a	c	c	c	c	c	c	a	a	a	a	c	c	c
3884105	(a,c)	64.02	a	c	c	a	-	a	c	c	c	c	a	a	c	a	c	a	a	a	a	c	c	c	c	c	c	c	c	c	c	c	c	c	-	a	-	-	c	c	c	c	a	a	a	a	c	c	c
3342045	(a,c)	64.075	a	c	c	a	c	a	-	c	c	c	a	a	-	a	c	a	a	a	a	-	c	c	c	c	c	c	-	c	c	-	c	c	c	a	-	c	c	c	c	c	a	a	a	a	-	c	c
3891334	(a,c)	64.075	a	c	-	a	c	a	-	c	c	c	a	a	-	a	c	a	a	a	a	-	-	c	c	c	-	c	c	c	c	c	c	c	-	a	-	-	c	c	c	c	a	a	a	a	c	c	c
3343696	(a,c)	64.075	a	c	c	a	-	a	-	c	c	c	a	a	-	a	c	a	a	a	a	c	c	c	-	-	-	c	c	c	c	c	c	c	c	a	-	c	c	c	c	c	a	a	a	a	c	c	c
3357514	(a,c)	64.075	a	c	c	a	c	a	c	c	c	c	a	a	c	a	c	a	a	a	a	c	c	c	-	c	c	c	c	c	c	c	c	c	c	a	-	c	c	c	c	c	a	a	a	a	c	c	c
3349646	(a,c)	64.075	a	c	-	a	c	a	c	c	c	c	a	a	-	a	c	a	a	a	a	c	c	c	-	-	c	c	c	c	c	c	c	c	c	a	-	c	c	c	c	c	a	a	a	a	c	c	c
3587450	(a,c)	64.075	a	c	c	a	c	a	c	c	c	c	a	a	c	a	c	a	a	a	a	c	c	c	c	c	c	c	c	c	c	c	c	c	c	a	c	c	c	c	c	c	a	a	a	a	c	c	c
3746865	(a,c)	64.12	a	c	c	a	c	a	c	c	-	c	a	a	c	a	c	a	a	a	a	c	c	c	c	c	c	c	c	c	c	c	c	c	-	a	-	c	c	c	c	c	a	a	a	a	c	-	c
100029462	(a,c)	64.185	a	c	c	a	c	a	c	c	c	c	a	a	c	a	-	a	a	a	a	c	c	c	c	c	c	c	-	c	-	c	c	c	c	a	c	c	c	c	c	c	a	a	a	a	c	c	-
3353851	(a,c)	64.245	a	c	c	a	c	a	c	c	c	c	a	a	-	a	c	a	a	a	a	c	-	c	c	c	c	c	c	c	c	c	c	c	c	a	c	c	c	c	c	c	a	a	a	a	c	c	c
3730641	(a,c)	64.295	a	c	c	a	-	a	c	c	c	c	a	a	c	a	c	a	a	a	a	-	c	c	-	c	c	c	c	c	-	c	c	c	-	a	c	-	c	c	c	c	a	a	a	a	c	c	c
3888705	(a,c)	64.295	a	c	c	a	c	a	c	c	c	-	a	a	-	a	c	a	a	a	a	c	-	c	-	c	c	c	-	c	c	c	c	c	-	a	c	-	c	c	c	c	-	a	a	a	c	-	-
3602586	(a,c)	64.295	a	c	c	a	c	a	c	c	c	c	a	a	-	a	c	a	a	a	a	c	c	c	c	c	c	c	c	c	-	c	c	c	c	a	-	c	c	c	c	c	a	a	a	a	c	c	c
3350152	(a,c)	64.295	a	c	c	a	c	a	c	c	c	c	a	a	c	a	c	a	-	a	a	c	c	c	c	c	c	c	c	c	c	c	c	c	c	a	c	c	c	c	c	c	a	a	-	a	c	c	c
3350271	(a,c)	64.35	a	c	c	a	c	a	c	c	c	c	a	a	c	a	c	a	a	a	a	-	c	c	c	c	c	c	c	c	c	c	c	c	c	a	c	c	c	c	c	c	a	a	a	a	c	c	c
3362281_65:G>C	(a,h,b)	64.405	a	b	h	a	h	a	h	b	h	h	a	a	h	a	b	a	a	a	a	h	h	b	h	h	h	b	h	b	h	h	b	b	h	a	h	h	b	b	b	b	a	a	a	a	h	h	h
3602153	(b,d)	64.405	d	b	d	d	d	d	d	b	d	d	d	d	-	d	b	d	d	d	d	-	d	b	d	-	d	b	d	b	-	d	b	b	d	d	d	d	b	b	b	b	d	d	d	d	-	d	-
3359819	(b,d)	64.405	d	b	d	d	d	d	d	b	-	d	d	d	d	d	b	d	d	d	d	d	-	b	d	d	d	b	-	b	d	d	b	b	d	d	d	d	b	b	b	b	d	d	d	d	-	d	-
psr754	(a,c)	64.985	a	c	c	a	c	a	c	c	a	c	a	a	c	a	c	a	a	a	a	c	c	c	c	c	c	c	c	c	c	c	c	c	c	a	c	c	c	c	c	c	a	a	a	a	c	c	c
100134913	(b,d)	65.35	d	b	d	d	d	d	d	b	d	d	d	d	b	d	b	d	d	d	d	d	d	b	d	d	d	b	-	b	d	d	b	b	d	d	d	-	b	b	b	b	d	d	d	d	-	d	d
100096348	(b,d)	65.785	d	b	d	d	d	d	d	b	-	-	d	d	-	d	b	d	d	d	d	d	d	b	d	d	d	b	-	b	d	d	b	b	-	d	-	d	b	b	b	b	d	d	d	d	d	d	d
3737399	(b,d)	66.18	d	b	-	d	d	d	d	b	d	d	d	d	d	d	b	d	d	d	d	d	d	b	-	d	d	b	d	b	d	d	b	b	d	d	d	-	b	b	b	b	d	d	d	d	d	d	d
100164897	(a,c)	66.18	a	c	c	a	c	c	c	c	c	c	a	a	c	a	c	a	a	a	a	c	c	c	c	c	c	c	c	c	c	c	c	c	c	a	c	c	c	c	c	c	c	a	a	a	c	c	c
3346605	(b,d)	66.18	d	b	d	d	d	d	d	b	d	d	d	d	d	d	b	d	d	d	d	d	d	b	d	d	-	b	d	b	d	d	b	b	-	d	d	-	b	b	b	b	d	d	d	d	d	-	d
3732797	(b,d)	66.265	-	b	d	d	d	d	-	b	-	d	d	d	d	d	b	d	d	d	d	-	-	b	d	d	d	b	d	b	d	d	b	b	d	d	d	d	b	b	b	b	d	d	d	d	d	d	-
3349250	(b,d)	66.31	d	b	d	d	d	d	d	b	d	d	d	d	d	d	b	d	d	d	d	-	d	b	d	d	d	b	d	b	-	d	b	b	d	d	d	d	b	b	b	b	d	d	d	d	-	d	d
3740621	(b,d)	66.42	d	b	d	d	-	d	-	b	d	d	d	d	d	d	b	d	d	d	d	-	d	b	d	-	d	b	-	b	d	-	b	b	-	d	d	-	b	b	b	b	d	d	d	d	d	d	-
100001572	(b,d)	66.58	d	b	-	d	-	d	d	b	-	d	d	d	d	d	b	d	d	d	d	d	d	b	d	d	d	b	-	b	d	d	b	b	d	d	d	-	b	b	b	b	d	d	d	d	d	d	d
3348351	(b,d)	66.58	d	b	d	d	d	d	d	b	-	-	d	-	d	d	b	d	d	d	d	d	-	b	d	d	d	b	-	b	-	d	b	b	d	d	d	d	b	b	b	b	d	d	d	d	-	d	d
3349213	(b,d)	66.58	d	b	d	d	-	d	-	b	-	d	d	d	d	d	b	d	d	d	d	-	d	b	d	d	d	b	d	b	d	d	b	b	-	d	d	d	b	b	b	b	d	d	d	d	d	-	d
3596959	(a,c)	66.58	a	c	-	a	c	c	c	c	c	c	a	a	-	a	c	a	a	a	a	c	c	c	c	c	c	c	c	c	c	c	c	c	c	a	c	c	c	c	c	c	-	a	a	a	c	c	c
3581059	(a,c)	66.58	a	c	-	a	c	c	c	c	c	-	a	a	c	a	c	a	a	a	a	c	-	c	c	-	c	c	-	c	c	c	c	-	c	a	c	c	c	c	c	c	c	a	a	a	-	-	c
3343417	(b,d)	67.29	d	b	d	d	d	d	-	b	d	-	d	d	b	d	b	d	d	d	d	d	-	b	d	-	-	b	d	b	-	d	b	b	d	d	-	d	b	b	b	d	d	d	d	d	d	-	-
3750834	(a,c)	67.59	a	c	c	a	c	a	c	c	c	-	a	a	c	a	c	a	a	a	a	c	c	c	c	-	-	c	c	c	c	c	c	c	c	a	c	c	c	c	c	c	a	a	a	a	c	c	-
3344820	(a,c)	67.59	a	c	-	a	c	a	c	c	c	c	a	a	c	a	c	a	a	a	a	c	-	c	c	-	c	c	c	c	c	-	c	c	c	a	c	c	c	c	c	c	a	a	a	a	c	c	-
100204022	(a,c)	67.59	a	c	c	a	c	a	c	c	c	c	a	a	c	a	c	a	a	a	a	-	c	c	c	c	c	c	c	c	c	c	c	c	-	a	c	c	c	c	c	c	a	a	a	a	c	c	c
3739196	(a,c)	67.59	a	c	c	a	c	a	c	c	c	c	a	a	c	a	c	a	a	a	a	c	-	c	c	c	c	c	c	c	c	c	c	c	c	a	c	-	c	c	c	c	a	a	a	a	c	c	c
3598224	(a,c)	67.59	a	c	c	a	c	a	c	c	c	c	a	a	-	a	c	a	a	a	a	c	c	c	c	c	-	c	-	c	-	c	c	c	-	a	-	c	c	c	c	c	a	a	a	a	c	c	c
3731133	(a,c)	67.59	a	c	c	a	c	a	c	c	c	c	a	a	c	a	c	a	a	a	a	c	c	c	-	c	c	c	c	c	c	c	c	c	c	a	-	c	c	c	c	c	a	a	a	a	c	-	-
3589803	(a,c)	67.59	a	c	-	a	c	a	-	c	-	c	a	a	c	a	c	a	a	a	a	c	c	c	c	c	c	c	-	c	-	-	c	c	c	a	-	-	c	c	c	c	a	a	a	a	-	-	c
3737380	(a,c)	67.59	a	c	c	a	c	a	c	c	c	c	a	a	c	a	c	a	a	a	a	c	c	c	c	c	c	c	c	c	c	c	c	c	c	a	c	c	c	c	c	c	a	a	a	a	-	c	c
100017940	(a,c)	67.655	a	c	c	a	-	a	c	c	c	c	a	a	-	a	c	a	a	a	a	c	c	c	-	-	c	c	c	c	c	c	c	c	-	a	c	c	c	c	c	c	a	a	a	a	c	c	c
3361350	(a,c)	67.755	a	c	-	a	-	a	c	c	c	-	a	a	c	a	c	a	a	a	a	c	-	c	c	c	c	c	c	c	c	c	c	c	c	a	c	-	c	c	c	c	a	a	a	a	c	c	c
3364748_15:G>T	(a,h,b)	67.82	a	b	h	a	h	a	h	b	h	h	a	a	b	a	b	a	a	a	a	b	h	b	h	h	h	b	h	b	h	h	b	b	h	a	h	h	b	b	b	b	a	a	a	a	h	h	h
3344392	(b,d)	67.88	d	b	-	d	-	d	d	b	d	-	d	d	b	d	b	d	d	d	d	-	-	b	-	d	d	b	-	b	-	-	b	b	-	d	-	d	b	b	b	b	d	d	d	d	d	d	-
3347525	(b,d)	68.005	d	b	d	d	d	d	d	b	-	-	d	d	b	d	b	d	d	d	d	-	-	b	-	d	d	b	-	b	-	d	b	b	d	d	-	-	b	b	b	b	d	d	d	d	-	d	-
3749185	(b,d)	68.125	d	b	d	d	d	d	d	b	-	d	d	d	b	d	b	d	d	d	d	-	d	b	d	d	d	b	-	b	d	d	b	b	d	d	-	d	b	b	b	b	d	d	d	d	d	d	d
3359163	(b,d)	68.43	d	b	d	d	d	d	d	b	-	d	d	d	-	d	b	d	d	d	d	d	d	b	d	d	d	b	-	b	-	d	b	b	-	d	-	d	b	b	b	b	d	d	d	d	-	d	-
3735432	(b,d)	68.43	d	b	d	d	d	d	d	b	d	d	d	d	d	d	b	d	d	d	d	d	d	b	d	-	d	b	d	b	d	d	b	b	d	d	d	-	b	b	b	b	d	d	d	d	d	d	-
3738557	(b,d)	68.43	d	b	d	d	d	d	d	b	-	d	d	d	d	d	b	d	d	d	d	-	d	b	-	d	d	b	-	b	-	d	b	b	-	d	-	d	b	b	b	b	d	d	d	d	d	d	d
3361217	(b,d)	68.43	d	b	d	d	d	d	d	b	d	d	d	d	d	d	b	d	d	d	d	d	d	b	d	d	d	b	d	b	d	d	b	b	d	d	d	d	b	b	b	b	d	d	d	d	d	d	d
3741260	(b,d)	68.72	d	b	d	d	-	d	d	b	-	d	d	d	-	d	b	d	-	d	d	-	-	b	d	-	d	b	d	b	-	d	b	b	d	d	-	d	b	b	b	b	d	d	d	d	-	d	d
3734261	(a,c)	68.72	a	-	c	a	c	c	c	c	-	c	a	a	c	a	c	a	a	a	a	c	c	c	c	c	c	c	c	c	c	a	c	c	c	a	c	c	c	c	c	c	c	a	a	a	c	c	c
3350629	(b,d)	69.15	d	b	d	d	d	d	-	b	d	-	d	d	-	d	b	d	d	d	d	d	d	b	-	-	d	b	-	b	-	d	b	b	b	d	b	d	b	b	b	b	d	d	d	d	-	-	d
3579125	(b,d)	69.685	d	b	d	d	d	d	d	b	d	-	d	d	d	d	b	-	d	d	d	-	d	b	-	d	d	b	d	b	d	-	b	b	-	d	-	d	b	b	b	b	d	d	d	d	d	-	-
3348329	(b,d)	69.69	d	b	d	d	d	d	d	b	d	d	d	d	d	d	b	d	d	d	d	d	d	b	d	d	-	b	d	b	-	d	b	b	d	d	d	d	b	b	b	b	d	d	d	d	-	-	-
3351449	(b,d)	69.69	d	b	d	d	-	d	d	b	d	d	d	d	-	d	b	d	d	d	d	-	-	b	-	d	-	b	d	b	d	d	b	b	d	d	-	-	b	b	b	b	d	d	d	d	d	-	-
3735554	(b,d)	69.69	d	b	-	d	d	d	d	-	-	d	d	d	d	d	b	d	d	d	d	d	-	b	d	d	d	b	d	b	d	d	b	b	d	d	-	d	b	b	b	b	d	d	d	d	d	-	d
3356566	(b,d)	69.69	d	b	d	d	d	d	d	b	d	d	d	d	d	d	b	d	d	d	d	d	d	b	-	d	-	b	-	b	-	d	b	b	d	d	-	d	b	b	b	b	d	d	-	d	d	-	-
3892029	(b,d)	70.23	d	b	d	d	-	d	d	b	d	d	d	d	d	d	b	d	d	d	d	d	d	b	d	d	d	b	d	b	-	d	b	b	-	-	b	d	b	b	b	b	d	d	d	d	-	d	-
3359686	(b,d)	70.23	d	b	-	d	d	d	-	b	d	d	d	d	-	-	b	d	d	d	d	d	d	b	d	d	-	b	-	b	d	d	b	b	-	d	-	-	b	b	b	b	d	d	d	d	d	-	d
3582698	(a,c)	70.23	a	c	c	a	c	c	c	c	a	c	a	a	c	a	c	a	a	a	a	c	c	c	c	a	c	c	c	c	c	c	c	c	c	a	c	c	c	c	c	c	a	a	a	a	c	c	c
3356784	(a,c)	70.29	a	c	c	a	c	c	c	c	a	c	a	a	c	a	c	a	a	a	a	c	-	c	c	a	c	c	c	c	c	c	c	c	c	a	c	c	c	c	c	c	a	a	a	a	-	c	-
100012577	(a,c)	70.345	a	c	c	a	c	c	-	c	a	-	a	a	c	a	c	a	a	a	a	c	-	c	c	a	-	c	c	c	c	-	c	c	-	a	c	-	c	c	c	c	a	a	a	a	c	c	-
3580746	(a,c)	70.345	a	c	c	a	c	c	c	c	a	c	a	a	c	a	c	a	a	a	a	c	c	c	c	a	c	c	c	c	c	-	c	c	c	a	c	-	c	c	c	c	a	a	a	a	c	-	c
3735756	(a,c)	70.345	a	c	c	a	c	c	c	c	a	c	a	a	c	a	c	a	a	a	a	c	c	c	c	a	c	c	c	c	c	c	c	c	c	a	c	c	c	c	c	c	a	a	a	a	c	-	c
3348462	(b,d)	71.74	d	b	d	d	d	d	d	b	d	d	d	-	b	d	b	d	d	d	d	d	d	b	-	d	d	b	d	b	d	-	b	b	d	d	d	-	b	b	b	b	d	d	d	d	d	d	-
3352148	(b,d)	71.74	d	-	d	d	d	d	d	b	d	d	d	d	b	d	b	d	d	d	d	-	-	b	d	d	d	b	-	b	d	d	b	b	-	d	d	d	b	b	b	b	d	d	d	d	d	d	d
3352969	(a,c)	71.74	a	c	c	a	-	a	c	c	c	c	a	a	c	a	c	a	a	a	a	-	-	c	c	c	c	c	-	c	c	c	c	-	-	a	-	c	c	c	c	c	c	a	a	a	c	a	c
3351015	(a,c)	71.845	a	c	c	a	c	a	c	c	c	c	a	a	c	a	c	a	a	a	a	c	-	c	-	-	-	c	c	c	c	c	c	c	c	a	c	c	c	c	c	c	c	a	a	a	c	-	c
3732892	(a,c)	71.845	a	c	c	a	c	a	c	c	c	-	a	a	-	a	c	a	a	a	a	c	c	c	c	c	-	c	c	c	c	-	c	c	-	a	c	c	c	c	c	c	c	a	a	a	-	c	c
3750032	(a,c)	71.845	a	c	c	a	c	a	c	c	c	c	a	a	c	a	c	a	a	a	a	c	c	c	c	c	c	c	c	c	c	c	c	c	c	a	c	c	c	c	c	c	c	a	a	-	c	c	c
3347726	(a,c)	71.845	a	c	c	a	c	a	c	c	c	c	a	a	c	a	c	a	a	a	a	-	c	c	c	c	c	c	c	c	c	-	c	c	c	a	c	c	c	c	c	c	c	a	a	a	-	c	c
3747089	(a,c)	72.145	a	-	-	a	c	-	-	c	c	c	a	a	c	a	c	a	a	a	a	-	c	c	c	-	c	c	c	c	c	c	c	-	c	a	-	c	c	c	c	c	c	a	a	a	c	-	c
100193571	(a,c)	72.145	a	c	c	a	c	c	c	c	-	c	a	a	c	a	c	a	a	a	a	c	c	c	c	c	c	c	c	c	c	c	c	c	c	a	c	c	c	c	c	c	c	a	a	a	c	c	c
3601937	(a,c)	72.195	a	c	-	a	-	-	c	c	c	-	a	a	-	a	c	a	a	a	a	c	c	c	c	c	c	c	-	c	c	c	c	c	-	a	c	c	c	c	-	c	c	a	a	a	c	-	-
3735607	(a,c)	72.245	a	c	c	a	c	a	c	c	-	c	a	a	c	a	c	a	a	a	a	c	c	c	c	c	c	c	c	c	c	c	c	c	c	a	c	c	c	c	c	c	c	a	a	a	c	c	-
3358724	(a,c)	72.245	a	c	c	a	c	-	c	c	c	c	a	a	c	a	c	a	a	a	a	c	c	c	c	c	c	c	c	c	c	c	c	c	c	a	c	c	c	c	c	c	c	a	a	a	c	c	-
3345232	(b,d)	72.245	d	b	d	d	-	d	-	b	d	d	d	d	b	d	b	d	d	d	d	d	d	b	d	d	d	b	d	b	-	-	b	b	-	d	d	d	b	b	b	b	d	d	d	d	d	d	d
100092876	(b,d)	72.245	d	b	d	d	d	d	d	b	d	d	d	d	b	d	b	d	d	d	d	d	d	b	d	d	d	b	d	b	d	d	b	b	d	d	d	d	b	b	b	b	d	d	d	d	d	d	d
3737809	(b,d)	72.64	d	b	d	d	d	d	d	b	d	-	d	d	b	d	b	d	d	d	d	d	d	b	d	d	d	b	d	b	d	-	b	b	-	d	d	d	b	b	b	b	d	d	d	d	d	d	-
3579990	(a,c)	73.01	a	c	c	a	c	a	c	c	-	c	a	a	-	a	c	a	a	a	a	-	c	c	c	-	c	c	c	c	c	c	c	c	c	a	c	c	c	c	c	c	a	a	a	a	c	c	c
3886346	(a,c)	73.01	a	c	c	a	c	a	c	c	a	c	a	a	c	a	c	a	a	a	a	c	c	c	c	-	c	c	c	c	c	c	c	c	c	a	c	c	c	c	c	c	a	a	a	a	c	c	c
3576285	(a,c)	73.01	a	c	c	a	c	a	c	c	a	c	a	a	c	a	c	-	a	a	a	c	-	c	c	c	c	c	c	c	c	c	c	c	c	a	-	c	c	c	c	c	a	a	a	a	-	-	c
3894093	(a,c)	73.01	a	c	c	a	c	a	c	c	a	c	a	a	c	a	c	a	a	a	a	c	-	c	-	c	-	c	c	c	c	c	c	c	-	a	-	-	c	c	c	c	a	a	a	a	-	c	-
3343669	(a,c)	73.01	a	c	c	a	c	a	c	c	a	c	a	a	c	a	c	a	a	a	a	c	c	c	c	c	c	c	c	c	c	c	c	c	c	a	c	c	c	c	c	c	a	a	a	a	c	c	c
3353639	(a,c)	73.01	a	c	c	a	c	a	c	c	a	c	a	a	c	a	c	a	a	a	a	c	c	c	c	c	c	c	c	c	c	c	c	c	c	a	c	c	c	c	c	c	a	a	a	a	c	c	c
3344814	(a,c)	73.01	a	c	c	a	c	a	c	c	a	c	a	a	c	a	c	a	a	a	a	c	c	c	c	c	c	c	c	c	c	c	c	c	c	a	c	c	c	c	c	c	a	a	a	a	c	c	c
3357643	(a,c)	73.01	a	c	c	a	c	a	c	c	-	c	a	a	c	a	c	a	a	a	a	c	c	c	c	c	c	c	c	c	c	c	c	c	c	a	c	c	c	c	c	c	a	a	a	a	c	c	c
3596676	(a,c)	73.01	a	c	c	a	c	a	-	c	a	c	a	a	c	a	c	a	a	a	a	-	-	c	c	c	c	c	c	c	c	c	c	c	c	a	c	-	c	c	c	c	a	a	a	a	-	c	c
3588570	(a,c)	73.01	a	c	c	a	-	a	c	c	a	c	a	a	c	a	c	a	a	a	a	-	c	c	c	c	c	c	c	c	c	-	c	c	-	a	c	c	c	c	c	c	a	a	a	a	-	c	-
3748348	(a,c)	73.01	a	c	c	a	c	a	c	c	a	c	a	a	c	a	c	a	a	a	a	c	c	c	c	c	c	c	c	c	c	c	c	c	c	a	c	c	c	c	c	c	a	a	a	a	c	c	c
3580006	(a,c)	73.035	a	c	c	a	c	a	-	c	-	-	a	a	c	a	c	a	a	a	a	c	c	c	c	c	c	c	c	c	-	c	c	c	c	a	-	c	c	c	c	c	a	a	a	a	-	c	c
3576771	(a,c)	73.33	a	c	c	a	c	a	-	c	c	c	a	a	c	a	c	a	a	a	a	c	c	c	-	-	c	c	c	c	-	-	c	c	c	a	-	c	c	c	c	c	a	a	a	a	c	c	c
3905544	(a,c)	73.37	a	c	c	a	c	a	c	c	c	c	a	a	c	a	c	a	a	a	a	c	c	c	c	-	c	c	c	c	c	c	c	c	-	a	c	-	c	c	c	-	a	a	a	a	c	c	c
3353654	(b,d)	73.755	d	b	d	-	d	d	-	b	b	-	d	d	-	d	b	d	-	d	d	d	d	b	d	-	d	b	d	b	d	-	b	b	-	d	d	d	b	b	b	b	d	d	d	d	d	d	d
3747031	(a,c)	73.755	a	c	c	a	c	a	c	c	c	c	a	a	c	a	c	a	a	a	a	c	c	c	c	-	c	c	-	c	c	c	c	c	c	a	-	c	c	c	c	c	a	a	a	a	c	c	c
3733770	(a,c)	74.275	a	c	c	a	c	a	c	c	c	c	a	a	c	a	c	a	a	a	a	c	-	c	c	c	c	c	c	c	c	c	c	c	c	a	c	c	c	c	c	c	a	a	a	a	-	c	c
3891678	(a,c)	74.28	a	c	c	a	c	a	c	c	c	c	a	a	c	a	c	a	a	a	a	c	-	c	c	c	c	c	-	c	c	c	c	c	-	a	c	c	c	c	c	c	a	a	a	a	-	c	c
3594844	(a,c)	74.28	a	c	c	a	c	a	c	c	-	c	a	a	c	a	c	a	a	a	a	c	a	c	c	c	c	c	c	c	-	c	c	c	c	a	-	c	c	c	c	c	a	a	a	a	c	-	c
3350926	(a,c)	74.28	a	c	c	a	c	a	c	c	c	c	a	a	c	a	c	a	a	a	a	c	-	c	c	c	c	c	-	c	-	c	c	c	c	a	c	c	c	c	c	c	a	a	a	a	-	c	c
3356573	(a,c)	74.28	a	c	c	a	c	a	-	c	c	c	a	a	-	a	c	a	a	a	a	c	a	c	c	c	c	c	-	c	c	-	c	c	-	a	-	c	c	c	c	c	a	a	a	a	c	c	c
3345714	(a,c)	74.355	a	c	c	a	c	a	-	c	c	c	a	a	-	a	c	a	a	a	a	-	-	c	c	c	c	c	-	c	-	c	c	c	c	a	c	c	c	c	c	c	a	a	a	a	-	c	c
3581508	(a,c)	74.45	a	c	c	a	c	a	c	c	c	c	a	a	c	a	c	a	a	a	a	c	c	c	c	c	c	c	c	c	c	c	c	c	c	a	c	c	c	c	c	c	a	a	a	a	c	c	c
3364497_14:G>A	(a,h,b)	74.62	a	b	h	a	h	a	h	b	h	h	a	a	h	a	b	h	a	a	a	h	h	b	h	h	h	b	h	b	h	h	b	b	h	a	h	h	b	b	b	b	a	a	a	a	h	h	h
3900172	(a,c)	74.77	a	c	c	a	c	a	c	c	c	c	a	a	c	a	c	a	a	a	a	c	-	c	c	c	c	c	c	c	c	c	c	c	c	a	c	c	c	c	c	c	a	a	a	a	c	c	c
3355467	(a,c)	74.805	a	c	c	a	c	a	c	c	c	c	a	a	c	a	c	a	a	a	a	-	c	c	c	c	c	c	c	c	c	-	c	c	c	a	c	-	c	c	c	c	a	a	a	a	c	c	c
3361393	(a,c)	74.85	a	c	c	a	c	a	c	c	-	c	a	a	c	a	c	a	a	a	a	-	c	c	c	c	c	c	c	c	c	-	c	c	c	a	c	c	c	c	c	c	a	a	a	a	-	c	-
3893127	(a,c)	74.89	a	c	c	a	c	a	c	c	c	c	a	a	-	a	c	a	a	a	a	-	c	c	c	c	c	c	c	c	c	c	c	c	c	a	c	c	c	c	c	c	a	a	a	a	c	c	c
3581808	(a,c)	74.915	a	c	c	a	c	a	c	c	c	c	a	a	c	a	c	a	a	-	a	c	c	c	c	c	c	c	c	c	c	c	c	c	c	a	c	c	c	c	c	c	a	a	a	a	c	c	c
100099095	(a,c)	74.965	a	c	c	a	c	a	c	c	c	c	a	a	c	a	c	a	a	a	a	c	c	c	c	c	-	c	c	c	c	-	c	c	c	a	c	c	c	c	c	c	a	a	a	a	c	c	c
3730464	(a,c)	75.065	a	c	c	a	c	a	c	c	-	-	a	a	c	a	c	a	a	a	a	-	c	c	c	-	c	c	c	c	-	c	c	c	c	a	c	-	c	c	c	c	a	a	a	a	c	c	c
3891683	(a,c)	75.165	a	c	c	a	c	a	c	c	c	c	a	a	c	a	c	a	a	a	a	c	c	c	c	c	c	c	c	c	c	c	c	c	c	a	c	c	c	c	c	c	a	a	a	a	c	c	-
3905821_38:C>T	(a,h,b)	75.215	a	b	h	a	h	a	h	b	h	h	a	a	h	a	b	a	a	a	a	h	h	b	h	h	h	h	h	b	h	h	b	b	h	a	h	h	b	b	b	b	a	a	a	a	h	h	h
3747019	(a,c)	75.215	a	c	c	a	c	a	c	c	c	c	a	a	c	a	c	a	a	-	-	c	-	c	c	c	c	c	c	c	c	c	c	c	c	a	c	c	c	c	c	c	a	a	a	a	c	c	c
3578588	(a,c)	75.33	a	c	c	a	-	a	-	c	c	-	a	a	c	a	c	a	a	a	a	c	-	c	-	c	c	c	c	c	c	-	c	c	c	a	c	c	c	c	c	c	a	a	a	a	c	-	c
3908236	(a,c)	75.48	a	c	c	a	c	a	c	c	c	c	a	a	c	a	c	a	a	a	a	c	c	c	-	c	c	c	-	c	c	c	c	-	c	a	c	c	c	c	c	c	a	a	a	a	c	a	c
3599635	(a,c)	75.495	a	c	c	a	c	a	c	c	c	c	a	a	c	a	c	a	a	a	a	-	-	c	c	c	-	c	c	c	c	c	c	c	c	a	c	c	c	c	c	c	a	a	a	a	-	-	c
3746715	(a,c)	75.61	a	c	c	a	c	a	c	c	c	c	a	a	c	a	c	a	a	a	a	c	c	c	c	c	-	c	c	c	c	c	c	c	c	a	c	c	c	c	c	c	a	a	a	a	-	c	-
3354046	(a,c)	75.61	a	c	c	a	c	a	c	-	c	c	a	a	c	a	c	a	a	a	a	-	-	c	c	c	c	c	c	c	c	c	c	c	c	a	c	-	c	c	c	c	a	a	a	a	c	c	-
3343453	(b,d)	76.68	d	b	d	d	d	d	d	b	d	d	d	d	b	d	b	d	d	d	d	d	d	b	d	d	d	b	-	b	d	d	b	b	-	d	-	d	b	b	b	b	d	d	d	d	d	d	d
3578728	(a,c)	76.72	a	c	c	a	-	c	c	c	a	c	a	a	c	a	c	a	a	a	a	c	c	c	-	a	-	c	c	c	c	c	c	c	c	a	-	c	c	c	c	c	a	a	a	a	-	c	-
3357621	(a,c)	76.72	a	c	c	a	c	c	c	c	a	c	a	a	c	a	c	a	a	a	a	c	-	c	c	a	c	c	c	c	c	c	c	c	c	a	-	c	c	c	c	c	a	a	a	a	c	-	-
3590838	(a,c)	76.72	a	c	-	a	c	c	-	c	a	c	a	a	c	a	c	a	a	a	a	c	c	c	c	a	-	c	c	c	c	c	c	c	c	a	c	c	c	c	c	c	a	a	a	a	c	-	-
3740812	(a,c)	76.87	a	c	c	a	c	-	c	c	a	c	a	a	c	a	c	a	a	a	a	c	c	c	-	a	c	c	c	c	c	c	c	c	c	a	c	c	c	c	c	c	a	a	a	a	-	c	c
3747443	(b,d)	77.12	d	b	d	d	d	d	d	b	d	d	d	d	d	d	b	d	d	d	d	d	-	b	-	d	d	b	d	b	-	d	b	b	d	d	d	-	b	b	b	b	d	d	d	d	d	d	-
100007839	(a,c)	77.96	a	c	c	a	c	a	c	c	c	c	a	a	c	a	c	a	a	a	a	c	-	c	c	c	c	c	c	c	c	c	c	c	-	a	-	-	c	c	c	c	a	a	a	a	c	c	-
3735192	(a,c)	77.96	a	c	-	a	c	a	c	c	-	c	a	a	-	a	c	a	a	a	a	c	c	c	c	c	c	c	c	c	c	c	c	c	c	a	c	-	c	c	c	c	a	a	a	a	-	-	c
3344119	(a,c)	78.225	a	c	c	a	c	a	c	c	c	c	a	a	c	a	c	a	a	a	a	c	c	c	-	c	c	c	c	c	c	-	c	c	-	a	-	-	c	c	c	c	a	a	a	a	c	c	-
3896563	(a,c)	78.225	a	c	c	a	c	a	c	c	c	c	a	a	c	a	c	a	a	a	a	c	-	c	-	-	c	c	c	c	c	c	c	c	a	a	-	c	c	c	c	c	a	a	a	a	-	c	c
3356249	(a,c)	78.225	a	c	-	a	c	a	c	c	c	c	a	a	-	a	c	a	a	a	a	c	c	c	c	c	c	c	-	c	c	c	c	c	-	a	c	c	c	c	c	c	a	a	a	a	c	c	c
100001475	(b,d)	78.63	d	b	d	d	d	d	-	b	d	-	d	-	b	d	b	d	d	d	d	d	-	b	-	d	-	b	-	b	d	d	b	b	d	d	d	-	b	b	b	d	d	d	d	d	d	d	-
3348809	(b,d)	78.63	d	b	d	d	d	d	-	b	d	-	d	d	b	d	b	d	d	d	d	d	d	b	d	-	d	b	d	b	d	d	b	b	-	d	d	-	b	b	b	-	d	d	d	d	-	d	d
3349240	(a,c)	79.48	a	c	c	a	c	c	c	c	a	c	a	a	c	a	c	a	a	a	a	c	c	c	c	a	c	c	c	c	c	-	c	c	c	a	c	c	c	c	c	c	a	a	a	a	c	c	-
3592759	(a,c)	79.565	a	c	c	a	c	c	c	c	a	-	a	a	c	a	c	a	a	a	a	c	c	c	c	a	c	c	c	c	c	c	c	c	c	a	c	-	c	c	c	c	a	a	a	a	-	c	-
3342944	(a,c)	79.615	a	c	c	a	c	-	c	-	a	-	a	a	c	a	c	a	a	a	a	c	-	c	-	a	-	c	-	c	c	-	c	c	c	a	c	c	c	c	c	c	a	-	a	a	-	c	c
3902865	(a,c)	79.68	a	c	c	a	c	c	c	-	a	-	a	a	c	a	c	a	a	a	a	c	c	c	c	a	c	c	-	c	c	c	c	c	c	a	c	c	c	c	c	c	a	a	a	a	c	c	c
3741734	(a,c)	79.875	a	c	-	a	c	c	c	c	a	c	a	a	c	a	c	a	a	a	a	c	-	c	c	a	c	c	-	c	c	c	c	c	c	a	c	c	c	c	c	-	a	a	a	a	-	c	c
3347005	(b,d)	79.875	d	b	d	d	d	d	d	b	d	d	d	d	b	d	b	d	d	d	d	d	-	b	d	d	-	b	d	b	d	d	b	b	-	d	-	d	b	b	b	b	d	d	d	d	-	-	d
3744621	(b,d)	79.875	d	b	d	d	d	d	d	b	d	-	d	d	b	d	b	d	d	d	d	d	-	b	-	d	-	b	d	b	-	d	b	b	d	d	d	d	b	b	b	b	d	d	d	d	-	-	-
3577554	(a,c)	80.305	a	c	c	a	c	c	c	c	a	c	a	a	c	a	c	a	a	a	a	c	-	c	c	c	c	c	c	c	c	c	c	c	c	a	c	c	c	c	c	-	a	a	a	a	-	-	-
3887652	(a,c)	80.38	a	c	c	a	c	c	c	c	a	-	a	a	c	a	c	a	a	a	a	-	c	c	c	c	c	c	c	c	c	c	c	c	c	a	c	-	c	c	c	c	a	a	a	a	c	-	c
3731148	(a,c)	80.445	a	c	c	a	c	c	c	c	a	c	a	a	c	a	c	a	a	a	a	c	c	c	c	c	-	c	-	c	c	c	c	c	c	a	c	-	c	c	c	c	a	a	a	a	c	c	-
100022445	(a,c)	80.445	a	c	c	a	c	-	c	c	a	c	a	a	c	a	c	a	a	a	a	-	c	c	c	c	c	c	c	c	c	c	c	c	c	a	c	-	c	c	c	c	a	a	a	a	c	-	c
100033279	(b,d)	80.775	d	b	d	d	d	d	d	b	d	d	d	d	b	d	b	d	d	d	-	-	d	b	d	-	-	b	d	b	d	d	b	b	d	d	d	d	b	b	b	-	d	d	d	d	b	d	-
3587921	(a,c)	81.43	a	-	c	a	c	c	c	c	-	c	a	a	c	a	c	a	a	a	a	-	-	c	c	c	c	c	c	c	c	-	c	c	-	a	c	c	c	c	c	c	-	a	a	a	c	-	c
100000345	(a,c)	81.43	a	-	c	a	c	-	c	c	c	c	a	a	-	a	c	a	a	a	a	c	c	c	c	c	c	c	c	c	c	-	c	c	c	a	c	-	c	c	c	c	-	a	a	a	c	-	c
3882546	(a,c)	81.91	a	c	c	a	c	a	-	c	-	c	a	a	c	a	c	a	a	a	a	c	c	c	c	c	c	c	-	c	c	-	c	-	c	a	-	c	c	c	c	c	c	a	a	a	c	-	c
3356415	(a,c)	81.91	a	c	c	a	c	a	c	c	c	c	a	a	c	a	c	a	a	a	a	c	-	c	c	c	-	c	c	c	c	c	c	c	c	a	c	c	c	c	c	c	c	a	a	a	-	c	-
3351294	(b,d)	81.91	d	b	-	d	-	-	d	b	d	d	d	d	b	d	b	d	d	d	d	d	d	b	d	d	d	b	d	b	d	d	b	b	d	d	d	d	b	b	b	b	d	d	d	d	d	d	d
3356372	(b,d)	81.91	d	b	d	d	d	d	d	b	d	d	d	d	-	d	b	d	d	d	d	d	d	b	d	d	d	b	-	b	-	d	b	b	d	d	d	d	b	b	b	b	d	d	d	d	-	d	d
3344662	(b,d)	82.12	d	b	d	d	d	d	d	b	d	d	d	d	d	d	b	d	d	d	d	d	d	b	d	d	d	b	d	b	d	d	b	b	d	d	d	d	b	b	b	b	d	d	d	d	d	d	d
3355904	(a,c)	82.12	a	c	c	a	c	a	c	c	c	c	a	a	c	a	c	a	a	a	a	c	c	c	c	c	c	c	c	c	c	c	c	c	c	a	c	c	c	c	c	c	c	a	a	a	c	c	c
3358781	(a,c)	82.12	a	c	c	a	c	a	c	c	c	c	-	a	c	a	c	a	-	a	a	c	c	c	c	c	c	c	c	c	c	c	c	c	c	a	c	c	c	c	c	c	c	a	-	a	c	c	c
3588555	(a,c)	82.12	a	c	c	a	c	a	c	c	c	c	a	a	c	a	c	a	a	a	a	c	c	c	c	-	c	c	c	c	c	c	c	c	c	a	c	c	c	c	c	c	-	a	a	a	-	c	c
3900680	(a,c)	83.5	a	c	c	a	c	a	-	c	c	c	a	a	c	a	c	a	a	a	a	c	-	c	c	c	-	c	c	c	-	c	c	c	c	a	-	c	c	c	c	c	a	a	a	a	c	c	c
3905959	(a,c)	83.5	a	c	c	a	-	a	c	c	c	c	a	a	c	a	c	a	a	a	a	-	a	c	c	c	c	c	c	c	c	-	c	-	-	a	c	c	c	c	c	c	a	a	a	a	c	c	c
3353389	(a,c)	83.5	a	c	c	a	-	a	c	c	c	-	a	a	c	a	c	a	a	a	a	c	-	c	c	c	c	c	c	c	c	c	c	c	c	a	c	c	c	c	c	c	a	a	a	a	c	-	c
3353674	(a,c)	84.33	a	c	c	a	c	a	c	c	c	c	a	a	-	a	c	a	a	a	a	c	c	c	c	c	c	c	-	c	-	c	c	c	-	a	c	-	c	c	c	c	a	a	a	a	c	c	c
100177689	(a,c)	84.33	a	c	c	a	c	a	c	c	c	-	a	a	c	a	c	a	a	a	a	c	c	c	-	c	c	c	-	c	c	c	c	c	-	a	-	c	c	c	c	c	a	a	a	a	c	-	c
3899856	(a,c)	84.33	a	c	c	a	c	a	c	c	c	c	a	a	c	a	c	a	a	a	-	c	c	c	c	c	c	c	c	c	c	c	c	c	c	a	c	c	c	c	c	c	a	a	a	a	c	c	c
3585360_19:C>T	(a,h,b)	85.765	a	h	h	a	h	a	h	h	h	h	a	a	h	a	h	h	a	a	a	h	h	h	h	h	h	h	h	h	h	h	b	b	h	a	h	h	h	h	h	b	a	a	a	a	b	b	h
3894856	(a,c)	86.66	a	c	c	a	c	a	c	c	c	c	a	a	c	a	c	a	a	a	a	c	c	c	c	c	c	c	c	c	c	c	c	c	c	a	c	c	c	c	c	c	a	a	a	a	c	c	c
3738418	(a,c)	86.66	a	c	c	a	c	a	c	c	c	c	a	a	c	a	c	a	a	a	a	c	-	c	c	c	c	c	c	c	c	c	c	c	c	a	c	c	c	c	c	c	a	a	a	a	c	c	c
3356543	(a,c)	86.66	a	c	c	a	c	a	c	c	c	c	a	a	c	a	c	a	a	a	a	c	-	c	c	c	c	c	c	c	c	c	c	c	c	a	c	c	c	c	c	c	a	a	a	a	c	c	c
3348586	(b,d)	90.565	d	b	d	d	d	d	-	b	d	d	d	d	b	d	b	d	d	d	d	d	d	b	d	d	d	b	d	b	d	d	b	b	-	d	d	-	b	b	b	b	d	d	d	d	d	b	d
3358636	(b,d)	90.565	d	b	-	d	d	-	d	b	d	-	d	d	b	d	b	d	d	d	d	d	-	b	d	d	d	b	d	b	-	d	b	b	d	d	d	-	b	b	b	b	d	d	d	d	-	-	-
100196108	(b,d)	90.915	d	b	-	d	-	d	-	b	-	-	d	-	b	d	b	d	d	d	d	d	d	b	d	-	d	b	d	b	-	d	b	b	-	-	-	d	b	b	b	b	d	d	d	d	d	d	-
100002282	(b,d)	90.915	d	b	d	d	-	d	-	b	d	d	d	d	b	d	b	d	d	-	d	d	d	b	d	b	d	b	d	b	d	d	b	b	-	d	d	d	b	b	b	b	d	d	d	d	d	-	-
3357176	(b,d)	91.32	d	b	d	d	d	d	d	b	d	d	d	d	b	d	b	d	d	d	d	d	-	b	d	-	-	b	d	b	-	d	b	b	d	-	-	d	b	b	b	b	d	d	d	d	-	d	d
3345576	(b,d)	91.715	d	b	d	d	d	d	d	b	d	d	d	d	b	d	b	d	d	d	d	d	b	b	d	d	d	b	d	b	d	d	b	b	d	d	d	d	b	b	b	b	d	d	d	d	d	d	d
3740447	(b,d)	91.715	d	b	d	d	-	d	d	b	d	d	d	d	b	d	b	d	d	d	d	d	-	b	d	-	-	b	-	b	-	d	b	b	-	d	-	-	b	b	b	b	d	d	d	d	-	d	-
100176401	(b,d)	91.715	d	b	d	d	d	d	d	b	d	-	d	d	b	d	b	d	d	d	d	-	-	b	-	d	d	b	-	b	d	d	b	b	d	d	-	-	b	b	b	b	d	d	d	d	d	-	d
3748389	(a,c)	91.715	a	c	c	a	c	-	c	c	a	c	a	a	-	a	c	a	a	a	a	c	c	-	c	a	-	c	c	c	c	c	c	c	c	a	c	c	c	c	c	-	a	c	a	-	c	c	c
100123496	(a,c)	91.715	a	c	c	a	c	-	c	c	a	c	a	a	c	a	c	a	a	a	a	c	c	c	c	a	c	c	c	c	c	c	c	c	c	a	c	c	c	c	c	c	a	c	a	c	c	c	-
3592555	(b,d)	91.715	d	b	d	d	-	-	d	b	d	-	d	d	b	d	b	d	d	d	d	d	-	b	-	d	-	b	d	b	d	d	b	b	-	d	-	-	b	b	b	b	d	d	d	d	-	-	-
3341990	(b,d)	91.715	d	b	d	d	d	-	d	b	d	-	d	d	b	d	b	d	d	d	d	d	-	b	d	d	-	b	-	b	-	d	b	b	d	d	d	-	b	b	b	b	d	d	d	d	d	d	d
3343824	(b,d)	93.32	d	b	d	d	d	d	d	b	-	d	d	d	-	d	b	d	d	d	d	d	d	b	d	-	d	b	d	b	d	d	b	b	-	d	d	d	b	b	b	b	d	d	d	d	d	d	d
3750798	(b,d)	93.32	d	b	-	d	d	d	d	b	-	d	d	d	d	d	b	d	d	d	d	d	d	b	d	d	d	b	d	b	-	d	b	b	d	d	d	-	b	b	b	b	d	d	d	d	-	d	-
3344339	(b,d)	93.32	d	b	d	d	d	d	d	b	d	d	d	d	d	d	b	d	d	d	d	d	d	-	d	d	d	b	d	b	d	d	b	b	d	d	d	d	b	b	b	-	d	d	d	d	d	d	d
3733936	(b,d)	93.32	d	b	d	d	d	d	d	b	d	d	d	d	d	d	b	d	d	d	d	d	d	b	d	d	d	b	d	b	d	-	b	b	-	d	-	-	b	b	b	b	d	d	d	d	d	d	d
3888703	(a,c)	93.32	a	c	c	a	c	a	c	c	c	-	a	a	c	a	c	a	a	a	a	-	-	c	c	c	c	c	c	c	c	c	c	c	c	a	c	a	c	c	-	c	c	a	a	a	-	c	c
3580594	(b,d)	93.32	d	b	d	d	d	d	d	b	d	-	d	d	-	d	b	d	d	d	d	d	d	b	d	d	d	b	d	b	-	d	b	b	d	d	d	d	b	b	b	b	d	d	d	d	d	d	-
3358538	(a,c)	93.85	a	c	c	a	-	a	c	c	c	a	a	a	-	a	c	a	a	a	a	-	c	c	c	c	-	c	c	c	c	c	c	c	c	a	c	c	c	c	c	c	a	a	a	a	c	c	-
3883372	(a,c)	93.85	a	c	c	a	c	a	c	c	c	-	a	a	c	a	c	a	a	a	a	-	c	c	-	c	c	c	c	c	c	c	c	c	-	a	c	c	c	c	c	c	a	a	a	a	c	c	a
3897562	(a,c)	94.095	a	c	c	a	c	a	c	c	c	c	a	a	c	a	c	a	a	a	a	c	c	c	c	c	c	c	-	c	c	c	c	c	c	a	c	c	c	c	c	c	a	a	a	a	-	-	-
100140362	(a,c)	94.095	a	c	c	a	c	a	c	c	c	c	a	a	c	a	c	a	a	a	a	c	c	c	c	c	c	c	c	c	c	c	c	c	-	a	c	c	c	c	c	c	a	a	a	a	c	c	-
3349502	(a,c)	94.095	a	c	c	a	c	a	-	c	c	c	a	a	c	a	c	a	a	a	a	-	c	c	-	c	c	c	c	c	-	c	c	c	c	a	c	c	c	c	c	c	a	a	a	a	-	c	-
3743929	(a,c)	94.095	a	c	c	a	-	a	c	c	c	c	a	a	c	a	c	a	a	a	a	c	c	c	c	c	c	c	c	c	c	c	c	c	-	a	c	c	c	c	c	c	a	a	a	a	-	c	c
3348987	(b,d)	94.095	d	b	d	d	d	d	d	b	-	d	d	d	b	d	b	d	d	d	d	d	d	b	d	d	-	b	-	b	d	d	b	b	-	d	-	-	b	b	b	b	d	-	d	d	d	d	d
3343607	(b,d)	94.095	d	b	d	d	d	d	d	b	d	d	d	d	b	d	b	d	d	d	d	d	d	b	d	d	-	b	d	b	d	d	b	b	d	d	d	-	b	b	b	b	d	d	d	d	d	d	-
100019124	(a,c)	94.4	a	c	c	a	c	a	c	c	c	-	a	a	c	a	c	a	a	a	a	c	-	c	c	c	-	c	-	c	-	-	c	c	c	a	c	-	c	c	c	c	c	a	a	a	c	c	c
3729826	(a,c)	94.4	a	c	c	a	c	a	c	c	-	c	a	a	c	a	c	a	a	a	a	-	c	c	c	c	c	c	c	c	c	c	c	c	-	a	c	-	c	c	c	c	-	a	a	a	-	c	-
3345699	(a,c)	94.66	a	c	c	a	c	a	-	c	c	-	a	a	c	a	c	a	a	a	a	c	-	c	c	c	c	c	c	c	c	c	c	c	-	a	-	c	c	c	c	c	a	a	a	a	c	c	c
100013074	(b,d)	94.69	d	b	d	d	d	d	d	b	d	d	d	d	b	d	b	d	d	d	d	d	b	b	d	d	d	b	d	b	d	d	b	b	d	d	-	d	b	b	b	b	d	d	d	d	d	d	d
3737753	(b,d)	95.285	d	b	d	d	d	d	d	b	d	-	d	d	-	d	b	d	d	d	d	d	-	b	d	d	d	b	-	b	d	d	b	b	d	d	d	d	b	b	b	b	d	d	d	d	-	d	-
3351752	(b,d)	95.285	d	b	d	d	d	d	d	b	d	d	d	d	b	d	b	d	d	d	d	d	d	b	d	d	d	b	d	b	d	d	b	b	d	d	d	d	b	b	b	b	d	d	d	d	d	d	d
100196282	(b,d)	95.285	d	b	-	d	d	-	d	b	d	d	d	d	b	d	b	d	d	d	d	-	d	b	d	-	d	b	d	b	d	d	b	b	d	d	-	d	b	b	b	b	d	d	d	d	-	d	-
3736235	(b,d)	95.285	d	b	d	d	d	d	d	b	-	d	d	d	b	d	b	d	d	d	d	d	-	b	d	d	-	b	d	b	-	-	b	b	-	d	-	d	b	b	b	b	d	d	d	d	-	-	d
100147344	(b,d)	95.285	d	b	d	d	d	d	d	b	d	d	d	d	b	d	b	d	d	d	d	d	d	b	d	d	d	b	-	b	d	d	b	b	d	d	d	d	b	-	b	b	d	d	d	d	d	d	-
3742131	(b,d)	95.285	d	b	-	d	d	-	-	b	d	-	d	d	b	d	b	d	d	d	d	d	d	b	-	d	-	b	-	b	-	d	b	b	d	d	-	-	b	b	b	b	d	d	d	d	d	-	d
3360180	(b,d)	95.285	d	b	d	d	d	d	d	b	d	d	d	d	b	d	b	d	d	d	d	-	d	b	-	-	-	b	-	b	d	d	b	b	-	d	-	d	b	b	b	b	d	d	d	d	d	-	-
3361235	(a,c)	95.285	a	c	c	a	c	a	c	c	c	a	a	a	c	a	c	a	a	a	a	c	-	-	-	c	c	c	c	c	c	c	c	c	c	a	c	c	c	c	c	c	-	a	a	a	a	c	-
3351510	(b,d)	96.59	d	b	d	d	d	d	d	b	-	d	d	-	-	d	b	d	d	d	d	-	d	b	d	d	-	b	d	b	d	d	b	b	d	d	d	d	b	b	b	b	d	d	d	d	d	-	d
3353959	(b,d)	96.59	d	b	d	d	-	d	d	b	d	d	d	-	d	d	b	d	d	d	d	d	-	b	d	d	d	b	d	b	d	d	b	b	d	d	d	-	b	b	b	b	d	d	d	d	-	d	d
3354286	(b,d)	96.59	d	b	d	d	d	d	d	b	d	d	d	d	d	d	b	d	d	d	d	d	-	b	d	d	d	b	d	b	d	d	b	b	d	d	d	d	b	b	b	b	d	d	d	d	d	d	d
100010452	(a,c)	96.59	a	c	c	a	c	c	c	c	a	c	a	a	c	a	c	a	a	a	a	c	-	c	c	a	c	c	c	c	c	c	c	c	-	a	c	-	c	c	c	c	a	a	a	a	-	c	a
3895309	(a,c)	96.7	a	c	c	a	c	c	c	c	a	c	a	a	c	a	c	a	a	a	a	c	c	c	c	a	c	c	c	c	-	c	c	c	c	a	c	-	c	c	c	c	a	a	a	a	c	c	-
3353897	(a,c)	96.7	a	c	c	a	c	c	c	c	a	-	a	a	c	a	c	a	a	a	a	c	-	c	c	a	c	c	c	c	c	c	c	c	c	a	-	c	c	c	c	c	a	a	a	a	-	-	c
3900220	(a,c)	96.7	a	c	c	a	c	c	c	c	a	c	a	a	c	a	c	a	a	a	a	c	-	c	-	a	-	c	-	c	c	c	c	c	c	a	-	c	c	c	c	-	a	a	a	a	c	c	-
3351276	(a,c)	96.7	a	c	c	a	c	c	c	c	-	c	a	a	c	a	c	a	a	a	a	c	c	c	c	a	c	c	c	c	c	c	c	c	c	a	c	c	c	c	c	c	a	a	a	a	c	c	c
3746882	(a,c)	96.7	a	c	c	a	c	c	c	c	a	c	a	a	c	a	c	a	a	a	a	c	c	c	c	a	c	c	c	c	c	c	c	c	c	a	c	c	c	c	c	c	a	a	a	a	c	c	c
3749420	(b,d)	96.7	d	b	d	d	d	d	d	b	d	d	d	d	d	d	b	d	d	d	d	d	d	b	d	d	-	b	d	b	d	d	b	b	d	d	-	d	b	b	b	b	d	d	d	d	d	d	-
3358083	(b,d)	96.7	d	b	d	d	d	d	d	b	-	d	d	d	d	d	b	d	d	d	d	d	d	b	d	d	d	b	d	b	d	d	b	b	d	d	d	-	b	b	b	b	d	d	d	d	d	-	d
3354593	(b,d)	96.7	d	b	d	d	d	d	d	b	-	-	d	d	d	d	b	d	d	d	d	d	-	b	d	d	-	b	-	b	-	d	b	b	d	d	-	d	b	b	b	b	d	d	d	d	-	d	d
3358193	(b,d)	96.7	d	b	d	d	d	d	d	b	d	d	d	d	d	d	b	d	d	d	d	-	d	b	d	-	-	b	d	b	d	-	b	b	d	d	d	d	b	b	b	b	d	d	d	d	d	d	d
3342389	(b,d)	96.7	d	b	d	d	d	d	d	b	d	d	d	d	d	d	b	d	d	d	d	-	-	b	d	d	d	b	d	b	-	d	b	b	-	d	d	-	b	b	b	b	d	d	d	d	-	d	d
3732564	(a,c)	97.15	a	c	c	a	-	-	c	c	a	-	a	a	c	a	c	a	a	a	a	c	c	c	c	a	-	c	c	c	c	c	c	c	c	a	c	c	c	c	c	-	a	c	a	a	c	c	c
3346747	(b,d)	98.565	d	b	-	d	-	d	d	b	d	d	d	d	b	d	b	d	d	d	d	d	d	b	-	-	-	b	d	b	d	-	b	b	d	d	d	d	b	b	b	b	d	d	d	d	d	d	-
3362715_47:C>G	(a,h,b)	98.565	a	b	h	a	h	a	h	b	h	h	a	a	b	a	b	a	a	a	a	h	h	b	h	h	h	b	h	b	h	h	b	b	h	a	h	h	b	b	b	b	a	a	a	a	h	h	h
3351447	(a,c)	98.565	a	c	c	a	c	a	c	c	c	c	a	a	c	a	c	a	a	a	a	-	c	c	c	c	c	c	c	c	c	c	c	c	c	a	c	c	c	c	c	c	a	a	a	a	c	-	c
3895012	(a,c)	99.2	a	c	-	a	c	a	c	c	c	c	a	a	c	a	c	a	a	a	a	c	c	c	c	c	c	c	-	c	c	c	c	c	c	a	-	-	c	c	c	c	a	a	a	a	c	c	c
3731686	(a,c)	99.835	a	c	c	a	c	a	c	c	-	c	a	a	c	a	c	a	a	a	a	c	-	c	c	-	c	c	c	c	c	c	c	c	-	a	c	c	c	c	c	c	a	a	a	a	-	c	c
3731037	(a,c)	99.835	a	c	c	a	c	a	c	c	c	c	a	a	c	a	c	a	a	a	a	c	c	c	c	c	-	c	c	c	c	c	c	c	c	a	-	c	c	c	c	c	a	a	a	a	a	c	c
3897249	(a,c)	99.89	a	c	c	a	c	a	c	c	c	c	a	a	c	a	-	a	a	a	a	c	c	c	c	-	-	c	c	c	c	c	c	c	c	a	c	-	c	c	c	c	a	a	a	a	-	c	c
100142068	(a,c)	100.23	a	c	c	a	c	a	c	c	c	c	a	a	c	a	c	a	a	a	a	-	c	c	c	c	c	c	c	c	c	c	c	c	-	a	c	c	c	c	c	c	a	a	a	a	-	c	-
3351945	(a,c)	100.325	a	c	c	a	c	a	c	c	c	-	a	a	c	a	c	a	a	a	a	c	c	c	c	-	c	c	c	c	-	c	c	c	c	a	c	c	c	c	c	c	a	a	a	a	c	c	c
3350936	(a,c)	100.54	a	c	c	a	c	a	c	c	c	c	a	a	c	a	c	a	a	a	a	c	c	c	c	c	c	c	c	c	c	c	c	c	c	a	c	c	c	c	c	c	a	a	a	a	c	c	c
3345341	(a,c)	100.565	a	c	c	a	c	a	-	c	c	-	a	a	-	a	c	a	a	a	a	c	c	c	-	c	c	c	c	c	c	-	c	c	-	a	-	c	c	c	c	c	a	a	a	a	c	-	-
3742556	(a,c)	100.565	a	c	c	a	c	a	c	c	c	c	a	a	c	a	c	a	a	a	a	c	c	c	c	c	c	c	c	c	c	c	c	c	c	a	c	c	c	c	c	c	a	a	a	a	-	c	c
3345612	(a,c)	100.565	a	c	-	a	c	a	c	c	c	-	a	a	-	a	c	a	a	a	a	c	c	c	c	-	-	c	-	c	c	c	c	c	c	a	c	-	c	c	c	c	a	a	a	a	c	-	-
3889056	(a,c)	100.565	a	c	c	a	c	a	-	c	c	c	a	a	c	a	c	a	a	a	a	c	c	c	c	c	-	c	c	c	c	c	c	c	c	a	-	c	c	c	c	c	a	a	a	a	c	c	c
100158204	(a,c)	100.575	a	c	-	a	c	a	c	c	c	c	a	a	-	a	c	a	a	a	a	c	-	c	c	c	c	c	c	c	-	-	c	c	c	a	c	c	c	c	c	c	a	a	a	a	-	c	c
3748788	(a,c)	100.81	a	c	c	a	c	a	c	c	c	-	a	a	c	a	c	a	a	a	a	c	c	c	c	c	c	c	c	c	c	c	c	c	-	a	c	c	c	c	c	c	-	a	a	a	-	c	c
3356250	(a,c)	100.81	a	c	c	a	c	a	c	c	c	c	a	a	c	a	c	a	a	a	a	c	c	c	c	c	c	c	c	c	c	c	c	c	c	a	c	c	c	c	c	c	a	a	a	a	c	c	-
3353223	(a,c)	101.635	a	c	c	a	c	a	c	c	c	c	a	a	c	a	c	a	a	a	a	c	c	c	c	c	c	c	c	c	c	c	c	c	c	a	c	c	c	c	c	c	a	a	a	a	c	c	c
3737110	(a,c)	101.635	a	c	c	a	c	-	c	c	-	c	a	a	c	a	c	a	a	a	a	c	c	c	c	c	c	c	c	c	c	c	c	-	-	a	c	c	c	c	c	c	-	a	a	a	-	c	c
3360807	(a,c)	102.665	a	-	c	a	c	c	-	c	c	c	a	a	c	a	c	a	a	a	a	c	c	c	c	c	c	c	c	c	c	c	c	a	c	a	c	c	c	c	c	c	-	a	a	a	c	c	c
3889264	(a,c)	103.29	a	c	c	a	c	-	c	c	c	c	a	a	c	a	c	a	a	a	a	c	c	c	c	-	-	c	c	c	c	c	c	-	c	a	c	c	c	c	-	c	c	a	a	a	-	c	c
3590414	(a,c)	103.29	a	c	c	a	c	c	c	c	c	c	a	a	c	a	c	a	a	a	a	c	c	c	c	c	c	c	c	c	c	c	c	c	c	a	c	c	c	c	c	c	c	a	a	a	c	c	c
3737114	(a,c)	103.29	a	c	c	a	c	c	c	c	c	c	a	a	c	a	c	a	a	a	a	c	c	c	c	c	c	c	c	c	c	c	c	c	c	a	c	c	c	c	-	c	-	a	a	a	c	c	c
3352066	(a,c)	103.29	a	c	c	a	c	c	c	c	c	-	a	a	c	a	c	a	a	a	a	c	c	c	c	-	c	c	c	c	c	c	c	c	c	a	c	c	c	c	c	c	c	a	a	a	c	c	c
3588792	(a,c)	103.29	a	c	-	a	c	c	c	c	c	-	a	a	c	a	c	a	a	a	a	c	c	c	c	c	c	c	c	c	c	c	c	c	-	a	-	c	c	c	c	c	-	a	a	a	-	c	c
100002083	(a,c)	103.29	a	c	c	a	c	c	c	c	c	c	a	a	c	a	c	a	a	a	a	c	c	c	c	c	c	c	c	c	c	c	c	-	c	a	c	c	c	c	c	c	-	a	a	a	c	c	c
3577626	(a,c)	103.29	a	c	c	a	c	c	c	c	c	c	a	a	c	a	c	a	a	a	a	c	c	c	-	c	c	c	c	c	c	c	c	c	-	a	c	c	c	c	c	c	c	a	a	a	c	c	c
3592577	(a,c)	103.29	a	c	-	a	c	c	c	c	c	c	a	a	-	a	c	a	a	a	a	-	c	c	c	c	c	c	c	c	-	c	c	c	c	a	c	c	c	c	c	c	c	a	a	a	-	-	c
100003201	(a,c)	103.29	a	c	c	a	c	-	c	c	-	c	a	a	-	a	c	a	a	a	a	c	c	c	c	c	c	c	c	c	c	c	c	c	c	a	c	c	c	c	c	c	c	a	a	a	c	c	c
3357949	(a,c)	103.29	a	c	c	a	c	c	c	c	c	c	a	a	c	a	c	a	a	a	a	c	c	c	c	c	c	c	c	c	c	c	c	c	c	a	c	c	c	c	c	c	c	a	a	a	c	c	c
3739517	(a,c)	103.29	a	c	c	a	c	c	c	c	c	c	a	a	c	a	c	a	a	a	a	c	c	c	c	c	c	c	c	c	c	c	c	c	c	a	c	c	c	c	c	c	c	a	a	a	c	c	c
3592728	(a,c)	103.29	a	c	c	a	c	c	c	c	c	c	a	a	c	a	c	a	a	a	a	c	c	c	c	c	c	c	c	c	c	c	c	c	c	a	c	c	c	c	c	c	c	a	a	a	c	c	c
3362573_45:C>T	(a,h,b)	104.395	a	h	b	a	b	h	h	h	h	h	h	a	h	a	h	a	a	a	a	h	h	h	h	b	h	h	h	h	h	h	b	h	b	a	h	b	b	b	b	h	h	a	a	a	h	b	b
3344462_19:A>G	(a,h,b)	105.825	a	h	b	a	b	a	h	h	h	h	a	a	h	a	h	a	a	a	a	h	h	h	h	b	h	h	h	h	h	h	h	h	b	a	h	b	b	b	b	h	a	a	a	h	h	b	b
3365142_13:T>C	(a,h,b)	106.66	a	h	b	a	b	a	h	h	a	h	h	a	h	a	h	a	a	a	a	h	h	h	h	b	h	h	h	h	h	h	h	h	b	a	h	b	b	b	b	h	a	a	a	h	h	h	b
[truncated: 39 more columns]
